# Supplementary material for: Polo kinase recruitment via the constitutive centromere-associated network at the kinetochore elevates centromeric RNA
Source: PLoS Genet. 2020 Aug 18;16(8):e1008990. doi: 10.1371/journal.pgen.1008990 (PMC7455000; doi:10.1371/journal.pgen.1008990)
Supplement: S2 Data — SPI screens with 12 kinetochore GBP fusions were performed with 439 GFP strains, each with at least four replicates. The mean log growth ratios are shown for individual synthetic physical interaction using the gene and GBP controls for each GFP strain. The screens were repeated in heterozygous diploid strains and all haploid (hap) and diploid (dip) data are shown in the same tab for easier comparison. (XLSX) [file pgen.1008990.s019.xlsx]

## Sheet: Kinetochore SPIs (mean LGRs)
Gene name	hap Nuf2	hap Kre28	hap Mtw1	hap Dad2	hap Mif2	hap Ctf19	hap Ctf3	hap Chl4	hap Skp1	hap Cnn1-GBP	hap GBP-Cnn1	hap GBP-Cbf1	dip Dad2	dip Nuf2	dip Kre28	dip GBP-Cnn1	dip Mtw1	dip Ctf19	dip Chl4	dip Ctf3	dip Cnn1-GBP	dip Mif2	dip Skp1	dip GBP-Cbf1
ADE4	0.177255	0.091535	-0.132235	-0.03767	1.49157	-0.24532	0.062835	-0.18243	-0.12106	-0.11184	-0.10374	-0.149215	-0.032945	0.1142	-0.02529	0.063695	0.08353	-0.08885	0.03852	0.05676	-0.131885	0.56645	0.016975	0.0213
AFT1	-0.104755	0.03905	0.09793	-0.23085	-0.14101	-0.153085	0.228075	-0.061355	0.022095	-0.07803	0.02857	0.146375	-0.05205	-0.05572	-0.05108	-0.017815	0.05394	-0.08518	0.042145	0.01082	-0.085905	-0.03136	0.04774	0.00444
AKL1	0.431145	0.069795	0.019245	-0.177305	1.84166	-0.06137	-0.082205	-0.05386	0.03172	-0.0135	0.04241	-0.05249	-0.024215	0.15624	-0.04464	-0.079365	0.047435	-0.12529	0.013905	0.066985	-0.12775	1.15215	0.019845	-0.000405
ALK1	-0.065125	0.122575	0.08766	-0.10161	-0.01241	-0.147425	0.12748	-0.06424	0.06813	0.107625	0.12621	-0.03463	-0.03911	-0.10103	-0.070665	-0.009625	0.012965	-0.06761	-0.01542	0.01552	-0.092165	-0.05989	0.00492	-0.00813
ALO1	0.063705	0.27824	1.13976	0.03547	0.036095	0.024455	0.034375	0.03683	0.068155	0.09291	0.01731	-0.01289	0.020225	0.076075	0.07783	0.04217	0.399135	-0.017805	0.066465	0.05781	-0.045915	0.005295	0.04631	0.002515
ALR1	0.64124	0.6484	0.35067	0.20822	-0.14151	0.116885	0.3241	-0.055475	1.11124	0.568655	-0.142535	0.03354	0.00727	0.03273	0.00206	-0.021495	0.03169	-0.118955	-0.01903	0.09655	-0.124495	-0.074305	0.0555	0.041675
AME1	1.89887	0.978625	0.22235	1.3258	2.03653	0.12655	0.950285	0.2814	0.185025	0.79533	0.43093	0.45195	0.006215	1.09759	0.09264	-0.000695	0.091085	-0.014855	0.072785	-0.04741	0.0252	0.25232	0.055745	-0.026945
AMN1	-0.076155	0.164325	0.00414	-0.083535	-0.128665	-0.19119	-0.037015	-0.097365	-0.034375	0.05393	-0.01135	-0.095215	-0.014995	-0.02455	-0.040975	0.09279	0.07066	-0.14201	-0.002785	0.01691	-0.131985	-0.066675	0.015045	0.02796
AOS1	-0.12341	0.052265	0.10759	-0.165575	-0.020495	-0.094855	-0.051965	-0.049415	0.04084	0.061755	0.10994	0.129355	-0.027125	-0.026485	-0.02783	-0.00015	0.07512	-0.07485	0.006525	0.03255	-0.04665	0.047195	0.04673	0.031465
APC1	-0.31741	-0.187635	-0.169115	-0.40971	-0.2376	-0.16951	-0.248315	-0.22549	-0.10602	-0.15455	0.07398	-0.25443	-0.06827	-0.053785	-0.06457	-0.03448	0.05189	-0.06704	0.03507	0.035585	-0.07401	-0.03297	0.03716	0.00211
APC11	0.083555	0.247515	-0.119795	0.15218	-0.068505	0.08435	0.216585	-0.065795	0.23955	0.13862	-0.1965	-0.014075	0.01717	0.010125	-0.001165	-0.109025	0.03052	-0.10804	-0.053075	0.05495	-0.22102	-0.03607	0.053835	0.035605
APC2	-0.09585	0.028595	0.020515	-0.10391	-0.128845	-0.02047	0.059	0.002365	0.024085	-0.04443	0.02008	0.166125	-0.00097	-0.042125	-0.024255	-0.00519	0.079815	-0.030875	0.03451	0.03394	-0.04414	0.04168	0.041245	-0.008135
APC4	0.077745	0.07279	0.088205	-0.01439	0.11194	-0.032885	0.055805	-0.06183	0.11014	0.01172	0.0401	0.054045	-0.030245	-0.054255	-0.046015	0.004975	0.017795	-0.089725	0.006605	0.050265	-0.05014	-0.00696	0.040595	0.01647
APC5	-0.10113	0.087885	0.10481	-0.18838	-0.062395	-0.13662	-0.011485	-0.10558	0.07989	-0.06053	0.01827	0.177785	-0.04637	-0.012755	-0.0463	-0.00456	0.05709	-0.0776	-0.00827	0.02582	-0.08384	-0.00279	0.04133	0.004435
APC9	-0.07778	0.123905	-0.15119	-0.103115	-0.09202	-0.11453	0.01632	-0.11901	-0.16055	-0.14349	-0.15748	-0.40479	-0.02764	-0.03492	-0.012005	0.129845	-0.002995	-0.18505	-0.074965	0.02857	0.055825	0.287775	-0.03799	-0.08972
APJ1	-0.07154	0.26088	0.04573	-0.049835	-0.206815	-0.09393	0.04387	-0.105895	0.10895	-0.02332	-0.181605	-0.222555	-0.06709	-0.040575	-0.03886	-0.06992	0.055585	-0.161905	-0.00743	-0.000815	-0.15041	-0.07121	-0.013075	-0.010985
ARC15	0.224805	0.638835	0.34865	0.58253	0.23776	0.27939	0.18208	0.557895	0.80626	0.60188	-0.037095	-0.041155	0.048255	0.073525	-0.03468	-0.0592	0.028225	-0.02872	0.084915	0.09611	-0.101985	0.0365	0.0754	0.01685
ARC18	0.63993	0.68359	0.411565	0.405665	0.41719	0.59875	0.17303	0.340245	0.886575	0.991375	0.017195	-0.03039	0.0473	-0.008825	-0.02065	0.02947	0.061425	-0.02043	0.09248	0.03501	-0.01461	0.073465	0.02989	-0.01024
ARC35	0.693795	0.609075	0.38006	0.585605	0.784965	0.615625	0.28306	0.66219	1.72669	0.998625	0.195495	0.07487	0.001085	0.02336	-0.02631	0.02575	0.05036	-0.020615	0.09971	0.03878	-0.029695	0.048375	0.048315	0.00339
ARK1	-0.364505	-0.11985	-0.14433	-0.414265	-0.22893	-0.379435	-0.225585	-0.13955	-0.24691	-0.0991	0.02108	0.010285	-0.03228	-0.016275	-0.04716	-0.023195	0.0732	-0.099775	0.01928	0.01746	-0.088265	-0.017135	0.042405	0.02521
ARL3	1.59315	1.8503	1.17345	2.02568	1.33417	0.81883		1.26506	1.25904	1.4202	-0.06608		0.039925	0.02797	-0.07963	-0.082755	0.00669	0.080375	-0.06863	0.09594	-0.038705	0.148355	0.028525	-0.024245
ARO2	0.126955	-0.029565	0.023345	-0.380805	1.44708	-0.25661	0.213925	-0.11599	0.21146	0.02358	0.33003	-0.09323	-0.00599	0.001045	-0.10616	0.018585	0.027345	-0.00014	0.01918	0.046355	-0.090045	0.2612	0.05516	0.025095
ARP1	0.029345	0.133965	-0.04806	0.03392	0.284605	-0.106275	0.191405	0.194335	0.178095	0.324205	0.143425	0.179025	0.000155	0.01901	-0.041555	-0.040915	0.097555	-0.09594	0.0258	0.0586	-0.126185	-0.040775	0.056685	0.0095
ASE1	-0.200235	-0.02629	0.014615	-0.03532	-0.086925	0.00611	-0.110525	-0.072075	0.034315	-0.093005	0.024515	-0.005065	-0.00049	-0.01955	-0.04853	-0.007765	-0.01187	-0.04657	0.018915	-0.039925	-0.01777	-0.01752	0.04298	-0.00188
ASI1	-0.06236	-0.047445	0.294625	-0.102495	-0.010355	0.11796	-0.08113	-0.07383	0.060025	-0.074805	0.085595	-0.176085	0.030855	0.03876	-0.024125	-0.027745	0.127545	-0.025645	0.03968	0.088355	-0.127415	-0.003105	0.094665	0.03132
ASI3	-0.29316	-0.50585	-0.229875	-0.53553	-0.348	-0.0407	-0.004115		0.11164	-0.02006	-0.03276	-1.22267	0.01883	0.026035	-0.061185	0.00472	0.075915	-0.083255	-0.004435	0.069825	-0.091605	-0.045165	0.110095	0.023645
ASM4	0.17999	0.09966	-0.06796	-0.00784	0.156505	0.41551	0.368045	0.115525	-0.093235	0.239475	0.177025	-0.013835	-0.039805	0.017905	0.033795	-0.04481	-0.05002	-0.00797	-0.013785	0.053885	0.03565	0.006995	-0.008415	-0.001635
ATG31	-0.0105	0.23118	0.051005	-0.144685	0.87648	-0.049815	0.06678	0.086255	0.028255	-0.022895	0.13099	0.040655	0.045275	0.07608	0.02265	-0.065555	0.070845	-0.00437	0.061015	0.079045	-0.1222	0.173595	0.06389	0.01154
BBP1	1.8369	1.88589	0.629625	0.82795	2.30816	1.60119	0.722745	0.129265	2.20793	2.38862	-0.03254	0.04388	0.074245	0.08204	0.012765	0.046755	0.08479	0.01843	0.028745	0.16426	0.04198	0.856095	0.08491	-0.02347
BDF1	0.8526	0.42682	0.37624	0.984345	0.65574	0.68757	0.09813	-0.041665	1.24519	0.953745	0.233185	-0.213385	0.050205	0.05711	-0.031965	-0.019765	0.0583	-0.033325	0.068005	0.08191	-0.057025	0.05802	0.10053	-0.00873
BET3	-0.07642	0.180845	0.028545	0.01022	-0.186125	-0.01987	-0.01989	0.04142	0.09797	-0.06093	0.093985	-0.00908	0.034025	0.09731	0.01184	-0.036055	0.076995	-0.04362	0.010215	0.0931	-0.11113	0.03031	0.087415	0.04415
BFA1	0.704235	0.441425	0.200405	-0.17414	0.56227	-0.222885	0.25714	-0.024615	0.265895	1.76625	-0.09844	0.04703	0.02543	0.02004	-0.038855	-0.05372	0.057485	-0.094645	0.01859	0.08623	-0.13505	0.249905	0.0751	0.062745
BIK1	0.176045	-0.01487	-0.162365	-0.17743	0.4151	0.01148	-0.140145	-0.12032	-0.10764	0.02376	-0.038705	-0.046105	-0.06559	0.14081	-0.013665	-0.00564	-0.0046	-0.021785	-0.02568	-0.031295	-0.052325	0.447575	-0.001705	0.028255
BIM1	2.00126	0.10529	-0.10636	0.666575	1.37116	-0.22754	0.13953	0.048285	0.433005	-0.012525	0.00932	-0.08755	0.029985	0.087115	0.10193	-0.019555	0.05344	-0.027685	-0.029045	0.01672	-0.043795	0.392975	0.04009	0.073065
BIR1	0.67633	0.24974	1.00296	-0.00527	1.18173	-0.149995	0.28641	-0.00331	0.020055	-0.136265	0.14883	-0.10011	0.024445	0.062025	0.047505	-0.01768	0.01753	-0.020825	-0.02575	0.07422	-0.089545	0.380405	0.05373	0.023445
BMH1	0.23815	0.093665	-0.034525	0.29047	0.085645	-0.10633	0.007585	-0.100015	0.03334	-0.03114	0.06559	-0.152935	0.160145	0.117985	-0.01777	0.00322	0.0253	-0.02229	0.042685	0.09491	-0.02406	0.10447	0.068145	-0.02093
BMH2	0.149925	0.077735	-0.03348	0.327295	0.188255	-0.071955	-0.030715	-0.03075	-0.033995	0.076475	0.072065	0.03218	0.12218	0.062335	-0.031375	-0.015325	0.036595	-0.02244	0.06496	0.0353	0.02488	0.00867	0.04839	0.01113
BNA6	0.041695	-0.02134	0.091195	-0.00764	1.55661	-0.13949	0.08184	-0.080245	0.114175	0.046	-0.103025	0.048675	-0.043395	-0.05904	-0.10444	-0.0272	-0.074795	-0.061755	0.04131	0.0008	-0.046935	0.23634	-0.00616	-0.041015
BNI1	-0.051705	0.02946	0.0402	-0.08827	-0.103925	-0.09845	-0.05356	-0.05525	0.0117	-0.053005	-0.035	-0.12732	-0.00707	0.065615	-0.04262	0.08767	0.073325	-0.102455	-0.034595	0.0655	-0.071875	-0.005155	0.035065	0.03016
BNI4	-0.050835	0.09733	0.06316	0.00306	-0.02646	-0.05235	0.160345	0.040545	0.086375	0.05713	0.0027	0.082535	0.011855	-0.016535	-0.03374	0.02929	0.01423	-0.04178	0.044005	0.032775	0.0102	-0.056345	0.016855	0.00543
BNR1	-0.29715	-0.067345	-0.04023	-0.30976	-0.262255	-0.40674	-0.18674	-0.234885	-0.163015	-0.17609	-0.12466	0.00273	-0.06207	-0.018985	-0.05861	-0.020885	0.029725	-0.100035	-0.016955	0.03701	-0.081475	-0.08079	0.041695	0.01725
BRL1	1.68094	2.00292	1.75293	1.68528	0.87982	1.24661	0.508485	0.370385	1.85343	1.93449	0.008535	0.351435	-0.026875	-0.024215	-0.02284	-0.017715	0.02991	-0.12625	0.004315	0.04664	-0.12011	-0.07682	0.05206	0.0017
BRN1	-0.018475	0.90906	0.939585	-0.0707	0.74724	0.19912	0.167025	-0.155415	-0.04371	0.090445	0.085955	-0.02606	-0.001745	0.064875	0.152995	0.03767	0.23504	0.0576	-0.02997	0.126685	0.01156	0.168665	0.05947	0.066285
BRR6	-0.212495	0.04051	-0.025425	-0.11345	0.008485	-0.45832	0.03702	-0.03283	-0.02029	0.022035	0.06212	-0.1094	0.038585	0.05116	-0.024415	-0.045105	0.06833	-0.104435	0.047265	0.02721	-0.107735	-0.01685	0.04117	0.060065
BUB1	0.32369	0.15171	-0.161525	0.06821	0.02103	-0.03902	0.54773	0.019145	0.21854	0.141105	-0.003695	-0.035835	0.07206	0.00881	0.08919	-0.020945	-0.025865	0.000915	-0.016225	0.054585	-0.03676	-0.075355	0.18926	0.0669
BUB2	-0.01575	0.00026	-0.041465	-0.048435	-0.01497	0.02426	0.03571	-0.140855	0.00528	-0.03402	-0.04003	0.26614	0.04764	0.100755	-0.03062	-0.018675	0.06151	-0.00967	-0.03462	0.12844	-0.10018	0.0096	0.094955	-0.036175
BUB3	0.121555	-0.02781	-0.102585	-0.09858	0.023495	-0.13509	0.014595	-0.078785	0.1929	0.057035	0.029525	-0.078755	-0.00796	-0.003725	-0.016205	0.006565	-0.021685	-0.0364	-0.011835	-0.021645	0.030315	-0.012165	-0.01201	0.012165
BUD14	-0.03385	-0.078205	-0.01557	-0.033685	-0.032445	0.07073	0.10045	0.112825	0.07752	0.07927	0.0941	-0.029415	-0.040795	-0.01593	-0.056165	0.02255	-0.02331	-0.046045	0.04907	0.0038	0.01266	-0.04805	0.005175	-0.00159
BUD2	-0.08727	0.016295	0.071505	-0.12011	-0.163825	-0.12769	-0.00679	-0.022925	0.0349	0.06556	-0.05179	-0.033675	-0.047815	-0.10183	-0.066265	0.010205	-0.001625	-0.07914	0.010915	0.040255	-0.070485	-0.083125	-0.02016	0.005295
BUD23	0.190595	-0.03267	0.088955	0.13598	0.20581	0.00941	0.406325	0.08633	0.39238	0.238185	-0.020955	-0.03958	0.04456	0.092445	0.034005	-0.006355	0.065215	0.05783	0.070465	0.0822	-0.061345	0.067865	0.097375	-0.03383
BUD6	-0.070065	0.03467	-0.003885	-0.094395	0.45085	-0.184145	0.00771	-0.030485	0.048025	-0.059035	0.046935	0.091975	0.036705	0.06865	-0.002885	0.01904	0.06113	0.003905	0.0542	0.10979	-0.09256	0.177765	0.069935	0.01359
CAK1	-0.128525	-0.047275	-0.07007	-0.17078	-0.21652	-0.0483	-0.06278	-0.13314	-0.029195	-0.11756	-0.02737	-0.04195	-0.004385	0.01782	-0.046455	-0.054145	0.027115	-0.07589	-0.01926	0.04054	-0.14343	-0.00689	0.064855	0.01617
CAX4	-0.14947	0.242	-0.010465	-0.172435	0.766675	-0.103075	-0.01307	-0.05631	-0.086765	0.152135	-0.18336	-0.17631	-0.02243	-0.057975	-0.046835	0.011095	0.042295	-0.083765	-0.014825	0.00373	-0.08672	0.006355	-0.00876	-0.07716
CBF1	0.061815	0.024555	-0.20476	-0.047435	0.512285	-0.25682	0.027745	-0.015375	-0.03009	-0.030495	0.283935	-0.158305	-0.02502	-0.072205	0.1136	-0.04032	-0.07855	-0.08653	-0.09405	-0.01246	-0.12697	-0.003465	-0.02106	0.00131
CBF2	2.12425	1.52938	1.0318	0.178385	1.17346	-0.15457	1.23107	0.07931	0.593925	0.29768	-0.00385	-0.27329	-0.0104	0.09694	0.41563	0.02684	0.7453	0.02363	0.01436	0.129505	-0.041415	0.88186	0.15975	-0.08024
CBF5	0.03899	0.09173	-0.08404	0.015945	0.42254	-0.00876	0.02695	0.09394	0.393	0.11152	-0.076295	-0.18269	0.06958	0.07018	-0.029195	-0.02097	0.020015	0.03443	0.0315	0.057785	-0.133005	0.07765	0.048355	-0.020475
CBK1	0.02546	0.02405	-0.028675	-0.00791	1.61839	0.19927	0.117555	0.10113	0.004345	0.14252	0.14067	0.26868	0.045175	0.05306	-0.03558	0.06272	0.09958	-0.03277	-0.0005	0.11377	-0.05333	0.227385	0.02755	0.01962
CDC12	2.07744	1.81665	0.862555	1.72123	1.98062	0.98485	0.61476	1.52893	1.97771	2.01619	0.222655	-0.04533	0.0431	0.10674	-0.022365	-0.02601	0.045465	-0.02658	0.097545	0.129625	-0.06211	0.199115	0.083395	-0.070085
CDC14	1.98929	0.798315	1.87179	0.181605	1.4981	0.90697	0.28	0.01794	0.10972	0.053575	0.183725	0.02591	-0.021345	0.51404	0.03245	0.00303	0.08116	0.02928	-0.040635	0.11256	-0.094325	0.38224	-0.014615	-0.026075
CDC15	-0.18386	0.038725	-0.10823	-0.182995	0.64801	-0.41406	-0.136345	-0.111725	-0.020755	0.089715	-0.119535	-0.057035	-0.101835	-0.034935	-0.068595	-0.014255	0.003455	-0.14819	-0.00552	0.05301	-0.09852	0.164095	-0.008625	-0.03924
CDC16	0.25559	0.0802	0.078815	-0.07816	0.386995	0.051625	0.020305	-0.002085	0.851115	-0.045515	-0.040395	-0.00913	-0.019575	0.036175	-0.01707	-0.01917	0.01656	-0.1113	-0.03882	0.071275	-0.148525	-0.00051	0.05536	0.05871
CDC20	1.21097	-0.593835	-0.664765	0.04088	0.65129	-0.84772	0.47664	-0.136375	0.28103	-0.17832	-0.474565	-0.407725	0.05708	0.07708	0.057955	-0.0366	-0.01931	-0.044425	0.03202	0.062035	-0.06023	-0.021515	0.07528	0.084405
CDC23	-0.252485	-0.132545	0.022135	-0.11866	0.457635	-0.04539	0.040565	-0.02686	0.124495	-0.21329	-0.12227	-0.033595	-0.057745	-0.04032	-0.037465	-0.08203	0.04094	-0.040365	0.016685	0.069055	-0.175375	0.11229	0.057335	0.038355
CDC25	0.95796	1.00941	0.75004	1.28625	0.843	0.55423	1.00719	0.89882	1.2254	0.98298	0.33332		0.055635	0.04376	-0.025995	-0.01528	0.00419	-0.02129	0.063305	0.10201	-0.06155	0.014655	0.119585	0.05339
CDC26	-0.22435	0.1742	0.102265	-0.055115	0.323915	-0.217195	0.077715	-0.081765	0.113435	-0.06576	-0.04422	0.006455	-0.08538	-0.089695	-0.030685	-0.01376	0.02581	-0.07924	0.0198	0.04825	-0.07608	0.039475	0.032675	0.029535
CDC27	-0.487855	-0.19228	-0.25469	-0.25511	0.017125	-0.322385	0.251915	-0.314855	-0.081105	-0.44615	-0.39069	-0.06146	0.01619	0.03832	-0.070205	-0.037605	0.042925	0.00067	-0.052545	0.172735	-0.165225	0.05664	0.09849	-0.02124
CDC28	0.139915	0.00362	-0.004925	0.47993	0.37408	0.02669	-0.012585	-0.04225	-0.09327	0.05537	0.04366	0.06088	0.16386	0.23828	-0.000125	0.044075	0.04386	0.00074	0.00274	0.043525	0.00613	0.221415	0.041885	-0.02
CDC40	0.151625	0.426745	0.29168	0.342615	0.51592	0.23068	0.438425	0.433805	0.33549	0.572905	0.371415	-0.064695	0.037665	0.00734	-0.001425	-0.00654	0.038555	-0.04117	0.001555	0.065585	-0.11328	-0.042525	0.03595	0.02701
CDC5	1.32133	1.7367	1.84652	0.07274	1.42245	0.112705	0.21861	-0.053705	0.307325	0.20611	-0.114375	0.2654	0.004055	0.53365	0.148985	-0.02488	0.47662	-0.072605	-0.07719	0.034135	-0.04513	0.21407	0.00345	0.003285
CDC55	-0.13902	0.621	0.211585	0.427765	0.18705	-0.15629	0.32473	0.147045	0.26431	0.225705	-0.080225	0.635855	0.009775	-0.03845	-0.011965	-0.01481	0.099545	-0.1107	0.030885	0.018155	-0.13879	-0.050685	-0.006625	-0.0187
CDC6	0.261365	0.16371	0.06629	0.117015	-0.040345	0.037815	0.013975	-0.00168	0.12728	0.099625	-0.013275	-0.18432	-0.022315	-0.017155	-0.034865	0.02329	0.032845	0.000255	0.02672	0.07369	0.03069	0.011325	0.008105	-0.003995
CDC7	-0.01122	0.4151	0.28208	-0.112695	1.05519	0.274835	-0.001205	-0.100915	-0.067365	0.20597	-0.090555	-0.01616	-0.099475	0.005795	-0.01537	-0.05338	0.039875	-0.107975	0.002995	0.02275	-0.116115	0.264795	-0.012835	-0.02088
CEP3	1.69151	0.871865	0.74581	0.03539	1.98158	0.01304	0.763235	0.08966	0.205475	0.156815	0.047585	-0.089005	0.002505	0.422355	0.048835	0.024105	0.146395	-0.01334	0.011955	0.18692	-0.00067	1.1169	0.01518	-0.026825
CGR1	-0.05889	-0.03345	-0.029065	-0.0224	0.21002	-0.11659	0.132175	0.003315	0.058365	-0.0009	0.048095	0.097885	-0.011935	0.001885	-0.054015	-0.06551	0.06023	-0.054895	0.016285	0.055025	-0.085675	0.00778	0.02147	-0.015455
CHC1	-0.27194	-0.046165	-0.01243	-0.253145	-0.185265	-0.144875	-0.12025	-0.13861	-0.0809	-0.20232	-0.100655	0.18757	-0.02854	0.037025	0.12279	-0.048265	0.06958	0.00464	0.042305	0.029175	-0.155815	-0.003735	0.045865	0.00373
CHK1	-0.03121	0.02001	0.03113	-0.01887	-0.05816	-0.11775	0.084275	-0.01937	0.08956	0.0511	0.12224	-0.044235	0.01344	-0.00433	-0.031945	0.03456	0.015585	-0.056745	0.062925	0.03381	-0.02572	-0.006515	0.00704	0.0073
CHL4	0.16337	0.052325	-0.086065	-0.08104	0.056435	-0.41818	0.024915	-0.064185	0.08594	-0.054175	-0.10822	-0.129195	0.021135	0.059215	0.0888	-0.018905	-0.00179	-0.02258	0.01459	0.07143	-0.05811	0.0026	0.048685	0.05831
CIA2	-0.09506	0.123755	0.077375	-0.095385	-0.15903	-0.239995	-0.02187	-0.004975	-0.003975	-0.015995	-0.10291	-0.097445	-0.00764	0.02964	-0.045575	0.147635	0.048905	-0.13462	-0.02409	0.067895	-0.065875	-0.01318	0.04311	0.049875
CIK1	-0.091225	0.063085	-0.047285	-0.105655	-0.37611	-0.140985	-0.13653	-0.08777	-0.01485	-0.195295	-0.06148	-0.1121	0.02471	0.086405	-0.038725	-0.054715	0.031645	-0.066505	0.002	0.070755	-0.16027	0.014005	0.042835	0.03504
CIN8	0.42033	-0.029155	-0.224055	0.035995	1.02785	-0.26576	0.207645	0.057985	0.1854	-0.09087	-0.290915	0.149425	0.047405	0.16167	0.12955	-0.00345	-0.00691	-0.00538	0.024	0.115895	-0.11184	0.024115	0.21322	0.062735
CKA1	0.40584	-0.078165	-0.151355	0.63642	0.240255	0.326065	-0.210965	-0.127935	0.087235	0.155825	0.111385	-0.1104	0.109625	0.171455	-0.001765	-0.01777	0.035285	-0.02541	0.005845	0.037575	0.03631	0.05386	0.034755	-0.019665
CKA2	0.326165	0.00813	0.067525	0.244195	0.110565	-0.21686	-0.02802	-0.03723	0.020875	0.125765	-0.068705	-0.03935	0.00975	0.02947	-0.020255	0.010805	0.009585	-0.081375	0.013355	0.019255	-0.029755	0.050715	-0.003495	0.00424
CKB1	0.11227	0.08251	0.023645	0.20658	0.20066	-0.034185	-0.031105	-0.02214	-0.00561	0.133595	0.02394	0.126035	0.076055	0.132565	0.005365	0.0129	0.065445	0.0027	0.007085	0.08058	-0.03841	0.12585	0.058715	0.00835
CLA4	0.042595	0.09888	0.057285	0.091715	-0.07481	-0.143565	-0.042125	-0.054975	0.083485	0.126535	0.072245	0.065415	0.060735	0.07389	-0.029785	0.039655	0.021835	-0.038365	0.00435	0.09291	-0.091725	-0.02128	0.050895	-0.01187
CLB1	-0.064635	0.172385	0.044295	-0.063645	-0.037245	-0.359175	0.0155	0.05025	0.02539	-0.028695	0.03253	-0.02557	-0.023245	-0.018265	-0.060555	0.006995	0.056835	-0.04361	0.03545	0.02856	-0.038245	-0.043235	0.054145	0.005355
CLB2	-0.174325	0.04029	0.05494	-0.04794	-0.191865	-0.302475	-0.091385	-0.057075	-0.04957	-0.07834	0.049025	0.015535	-0.033895	0.050155	-0.0461	-0.0423	0.04565	-0.13104	0.01325	0.05137	-0.12678	-0.08554	0.079875	0.01478
CLB3	0.03987	0.13707	0.192735	-0.18534	-0.114905	-0.340955	-0.02266	0.004015	-0.077465	-0.135715	0.198145	0.219525	-0.0077	0.079265	-0.0209	-0.047685	0.07236	-0.080125	-0.01257	0.035695	-0.10026	-0.04051	0.063355	0.0183
CLB4	-0.004385	0.109315	0.145055	-0.04902	-0.04613	-0.05237	0.037315	0.003325	0.08414	-0.02556	0.12888	0.01067	0.002405	-0.033795	-0.03346	0.003555	0.04571	-0.05135	0.02496	0.033535	-0.067525	-0.058035	0.048635	0.004715
CLN1	-0.00607	0.032745	0.05763	-0.04925	-0.03005	-0.218595	-0.057305	-0.025315	0.02079	0.0147	0.1255	0.11728	0.02963	0.032305	-0.04501	0.032075	0.077415	-0.07277	-0.01014	0.08761	-0.061155	-0.041145	0.01059	-0.021485
CLN2	-0.10968	0.047965	-0.087175	-0.04017	0.06759	-0.082615	-0.061195	-0.038815	0.010285	-0.00143	0.09785	0.062715	0.04465	0.051365	-0.00628	0.01643	0.05011	-0.020935	-0.01137	0.08906	-0.07403	0.02474	0.0653	0.01607
CMD1	0.12074	0.188395	0.00362	0.2191	0.181	0.10554	-0.02229	0.07365	0.41262	0.105485	-0.04006	-0.143115	0.06236	-0.01372	-0.041445	-0.005	0.017085	-0.01209	0.05443	-0.00525	-0.03399	0.07891	0.02431	-0.01627
CNM67	-0.033805	0.06076	0.040305	-0.089865	0.048605	0.003905	0.061405	0.007735	0.00902	0.090765	0.08452	0.076315	-0.01441	-0.018265	-0.0478	-0.01108	0.05472	-0.012205	0.02591	0.051675	-0.07016	-0.05233	0.052075	-0.020275
CNN1	0.006125	-0.030485	-0.176885	-0.101615	0.074	-0.174645	-0.030855	-0.00066	-0.057615	-0.01031	-0.029955	-0.01348	-0.05975	-0.018575	-0.022955	-0.022565	-0.02046	-0.008055	-0.0221	-0.01364	-0.052365	-0.03992	-0.01024	-0.028315
COX7	0.176695	0.05609	1.16531	0.01843	0.0494	-0.014805	0.01605	0.09381	0.1428	-0.031695	-0.008865	-0.07306	0.023195	0.06237	0.02726	0.027905	0.150665	0.01396	0.05208	0.067485	-0.031735	0.00591	0.062365	-0.034675
CRM1	0.50573	0.50755	0.30155	0.740245	0.323595	0.500355	0.070175	0.11492	1.59855	0.424535	0.02237	0.01212	0.086095	0.060925	-0.03435	0.00063	0.024115	0.042625	0.066575	0.0365	-0.058295	0.02273	0.03627	-0.020775
CSE1	1.32066	1.42999	1.39557	1.38476	1.23895	0.75595	0.162225	0.69712	1.42747	1.41975	0.100365	0.344745	0.02636	0.03766	-0.048925	-0.020665	0.069855	-0.027065	0.06727	0.081	-0.067285	0.072085	0.08021	-0.004555
CSE4	1.83796	1.88328	1.21507	1.87517	1.48993	1.68935	1.71693	1.69582	1.85827	1.36284	0.8428	-0.142495	0.06639	0.345785	0.19092	0.025775	0.577555	0.02148	-0.10232	0.047385	0.012	0.366625	0.068395	0.03258
CSM1	0.46023	0.02566	-0.05443	-0.11881	0.2536	0.010245	0.24749	-0.004065	-0.00694	-0.073445	-0.010055	-0.11297	-0.039655	-0.059015	0.00672	-0.011255	-0.01861	-0.01945	-0.06064	0.026205	-0.09298	0.01782	-0.003635	-0.02761
CTF19	1.27164	0.298165		0.084615	1.06177	0.07989	0.63114	0.11322	0.273435	0.3128	0.0683	-0.117365	-0.00046	0.276425	0.069935	0.01886	0.08958	-0.01687	0.01998	0.04685	-7.5e-05	0.122245	0.03484	0.01634
CTF3	0.11192	0.004575	0.05733	-0.021725	-0.173995	-0.4607	0.062915	0.0261	0.005225	0.050055	0.089055	0.012965	-0.058895	-0.080975	-0.020475	-0.00809	-0.04429	-0.039425	-0.059845	0.018135	-0.11863	-0.088255	-0.00212	0.012025
CTI6	-0.02114	0.240365	0.516255	-0.00265	0.264805	0.25206	0.226635	-0.04343	0.051675	0.165365	0.311595	0.199845	0.04959	3.5e-05	0.012595	0.048735	0.20054	0.022895	0.03347	0.16186	-0.023715	0.103225	0.05697	0.038965
CTK1	-0.095095	-0.017195	-0.141025	-0.110925	-0.00543	-0.371815	-0.008365	-0.217095	-0.1983	-0.205155	-0.132295	-0.35075	-0.002705	0.015315	-0.053385	0.00257	0.059645	-0.138515	0.01052	0.030745	-0.127935	-0.00225	0.026265	0.00751
CYC8	0.08574	0.861655	0.316615	0.487595	1.56173	1.44288	0.3189	0.122195	-0.055935	0.93215	0.21897	0.30669	0.26765	0.06749	0.321215	-0.01184	0.19365	0.51562	0.033175	0.314205	0.53399	0.435405	0.008895	0.0823
DAD1	0.50639	0.063135	-0.17496	-0.059395	1.38808	-0.060215	-0.064635	0.01568	0.104075	0.071415	-0.11908	-0.16719	-0.02008	-0.03121	0.087275	-0.030955	-0.019555	-0.0525	0.022685	-0.065845	-0.062795	0.016775	-0.036405	-0.00916
DAD2	2.11256	0.01594	-0.15361	-0.08883	1.99697	-0.220575	-0.07294	-0.104755	-0.014005	0.749085	-0.17756	-0.10065	-0.038	0.01381	0.02589	-0.019025	0.035155	-0.00256	-0.04794	-0.03427	-0.03085	0.058985	-0.01913	-0.009865
DAD3	1.4589	0.25544		1.4552	1.44752	-0.013115	0.49288	-0.039905	1.39105	-0.027655	-0.34072	-0.29761	-0.01139	-0.00427	0.031775	-0.007285	0.04236	-0.03235	-0.044455	-0.03843	-0.009395	0.055945	-0.01238	-0.011305
DAD4	2.2302	0.095	-0.02847	0.032685	1.58644	0.174245	-0.128285	0.3208	0.31507	1.56747	0.01833	-0.17168	-0.147925	-0.11004	0.15174	0.06091	0.110735	0.01591	-0.143885	0.11761	-0.157995	0.057675	0.061185	-0.090465
DAK1	0.066745	-0.034905	-0.060425	0.047985	0.341545	-0.106755	-0.004955	-0.0803	0.01216	-0.105755	0.049955	-0.02825	0.03705	0.079835	-0.024825	-0.013715	0.02937	-0.011015	0.007105	0.114175	-0.114715	0.177515	0.06689	0.018015
DBF2	0.07206	0.581925	0.44225	0.06356	-0.30996	0.026005	0.09513	0.019445	0.550055	0.263005	-0.076845	-0.21385	0.000245	0.014795	-0.02166	0.012965	0.02798	-0.066465	-0.02457	0.05671	-0.119205	-0.031715	0.049255	0.035575
DBF20	-0.081145	0.046635	0.1118	-0.066615	0.008765	-0.10949	0.00322	0.050115	0.09479	0.043455	0.16536	0.050875	-0.01774	-0.027255	-0.04064	-0.017075	0.04532	-0.05112	0.039165	0.041035	-0.070445	0.006365	0.040445	-0.01095
DBF4	-0.28296	0.005335	0.788825	-0.16503	-0.08308	-0.03021	-0.044945	-0.099015	-0.030365	0.19134	-0.088545	-0.111185	-0.05423	-0.057965	-0.04329	0.002065	0.11285	-0.08693	0.00811	0.004665	-0.027995	0.007575	-0.00798	-0.001065
DDC1	-0.019295	0.01476	0.006235	-0.082315	-0.03339	0.006045	0.11612	-0.098	0.093145	0.036535	0.09827	0.156445	0.007615	-0.009535	-0.07594	0.004	0.049035	-0.06521	-0.00036	0.054915	-0.08748	-0.08562	0.038235	0.01074
DID4	0.19121		-0.27023	0.40039	1.64099	0.171485		1.03011	-0.08952	0.43539	0.40874		-0.04485	-0.316785	0.34744	0.21534	0.230125	-0.057565	0.129975	0.001245	0.12585	1.94694	-0.126375	-0.178705
DMA1	-0.209305	-0.003925	-0.07921	-0.216515	-0.11013	-0.262215	-0.030435	-0.1862	-0.119535	0.01358	-0.046875	0.085505	-0.050015	-0.0022	-0.038585	-0.038945	0.06185	-0.07482	-0.001545	0.087565	-0.08249	0.037135	0.0504	0.00566
DMA2	-0.068185	0.025595	-0.01525	-0.01644	-0.035405	-0.043055	0.06624	-0.011395	0.1033	0.07938	-0.00795	-0.01695	-0.033485	-0.03892	-0.05621	0.00485	-0.00882	-0.089965	0.00699	0.046275	0.02138	-0.07845	-0.000755	-0.008455
DNA2	0.175245	1.93454	1.88015	0.39969	1.64587	1.81988	1.57614	-0.033645	0.014835	0.099275	1.16717	-0.016715	0.06287	0.087985	1.36909	0.69609	2.28548	1.26448	-0.039725	1.64647	0.02047	2.10539	0.059485	0.03014
DOC1	-0.175085	-0.143925	0.103945	-0.046715	-0.149385	-0.274325	-0.06585	-0.002025	0.184795	-0.097735	-0.033795	-0.12791	-0.039045	-0.03583	-0.0574	-0.023965	-0.02901	-0.06855	0.040115	-0.003075	-0.054575	-0.056395	-9.5e-05	-0.00623
DOM34	-0.07621	-0.03448	-0.123435	-0.184445	-0.16086	-0.214225	-0.142595	-0.03752	-0.12044	0.113635	-0.112185	-0.07245	-0.05666	0.034375	-0.06886	-0.03897	-0.00901	-0.13783	0.00351	0.020225	-0.06574	0.008265	-0.002465	-0.014645
DOT1	-0.43825	-0.153585	-0.095585	-0.347925	-0.294575	-0.383255	-0.219435	-0.3012	-0.218385	-0.175115	0.01314	0.020395	-0.024885	-0.02894	-0.052775	-0.023585	0.07678	-0.06985	0.021965	0.081715	-0.083735	-0.01888	0.02942	0.02829
DPB3	1.08103	1.16335	0.806255	0.77485	0.451845	0.573495	0.208685	0.04415	1.44143	0.62258	0.20683	-0.007275	0.05497	0.076655	-0.02224	-0.007575	0.06418	-0.060375	-0.01811	0.0626	-0.06504	0.13824	0.04386	0.00629
DSF2	-0.25298	0.355565	-0.113815	-0.141075	-0.38818	-0.21635	-0.006525	0.283585	-0.08658	-0.05463	-0.07524	-0.25586	0.01199	-0.041505	0.177595	0.025355	-0.03003	-0.11205	-0.089815	-0.03317	-0.03767	0.1224	-0.040295	-0.01726
DSN1	0.725075	0.0652	-0.178855	-0.14486	1.81215	-0.048995	-0.037565	-0.065735	-0.082145	0.011205	-0.179785	0.03647	0.05642	0.169205	0.072235	-0.034345	-0.014135	0.022675	0.096765	0.10913	-0.07298	0.137055	0.083275	0.077855
DUN1	-0.0527	0.001515	-0.15855	0.088395	-0.00442	0.11832	0.052155	-0.166925	-0.0199	0.067645	-0.013875	-0.11319	0.071015	0.08357	-0.041115	0.00771	0.058605	-0.00289	0.021505	0.14488	-0.06131	0.063465	0.11027	0.007935
DUO1	0.8566	0.641295		-0.00305		0.3503	0.241125	0.068545	0.783095			-0.26585	-0.110655	-0.017955	0.042835	0.001435	0.098045	-0.021995	-0.03963	-0.004545	-0.03487	0.037605	-0.020925	-0.032695
DUT1	0.216975	0.02719	-0.078435	-0.11923	1.25956	-0.101855	-0.073325	-0.09604	0.03691	-0.165185	-0.1275	-0.30265	0.02732	0.05368	-0.054505	-0.072605	0.020385	-0.059285	-0.001565	0.091865	-0.165855	0.25473	0.048835	0.01918
DYN1	0.09341	-0.09427	0.08876	0.008225	-0.209415	-0.244225	0.00967	0.021225	0.022715	-0.136525	-0.09732	-0.07133	-0.05239	-0.03616	-0.084795	-0.076135	-0.102125	-0.055795	-0.082985	-0.04723	-0.106185	-0.14172	-0.04883	-0.08304
DYN2	0.218565	0.05731	-0.106795	0.02259	0.624695	-0.11151	0.12329	0.017135	0.084895	0.19449	0.031	-0.16589	-0.114635	-0.085715	0.03343	-0.030635	0.06495	0.070755	-0.10572	0.09624	-0.08119	0.10875	-0.005015	-0.056205
EGT2	-0.050645	0.081515	0.027935	-0.1863	0.09203	-0.02793	0.00277	0.00738	-0.07214	-0.032095	0.160185	0.12235	0.032565	0.01035	-0.0062	-0.026995	0.071585	-0.021755	0.02476	0.02886	-0.117225	-0.0314	0.07251	0.010505
ELM1	-0.50265	-0.17739	-0.222665	-0.41924	-0.312685	-0.501725	-0.345555	-0.34895	-0.280795	-0.359875	-0.31063	-0.489045	-0.018615	0.006865	-0.037925	0.00341	0.070035	-0.09651	0.022925	0.03226	-0.10972	0.01009	0.043415	0.002475
END3	0.911675	0.432905	0.18063	0.043155	0.89168	-0.3146	0.0167	0.009825	0.101755	-0.020305	-0.150675	-0.14252	0.03584	0.458905	0.03094	-0.088525	-0.004215	-0.07358	0.000615	0.129465	-0.197855	0.62606	0.069905	0.027745
ESP1	-0.03995	0.002815	0.121585	-0.092125	-0.005775	-0.12209	0.00615	-0.056805	-0.03076	0.010615	0.069415	0.08868	-0.00737	-0.03201	-0.03374	0.00497	0.057525	-0.0611	0.02672	0.02313	-0.05972	0.00302	0.01009	-0.01459
FAF1	1.11246	1.29735	1.071	1.31403	1.17077	0.66478		1.26506	1.1597	1.17334	1.12827		-0.031015	-0.010635	-0.054035	-0.01097	0.04196	-0.12038	-0.0024	0.029565	-0.06763	0.031745	0.0229	-0.04137
FAL1	-0.11477	0.18389	1.5859	0.32056	0.044465	0.079205	0.32177	-0.179395	0.5861	0.250765	0.037575	-0.05906	-0.020295	0.003855	-0.03783	-0.03429	0.017305	-0.10603	0.010425	0.028745	-0.101415	0.02468	0.022155	-0.00026
FIN1	-0.05753	-0.01679	-0.03876	-0.03354	0.013535	0.121705	-0.064815	-0.05905	0.03074	-0.091565	-0.050545	0.11322	0.02725	0.04422	-0.03031	0.009965	0.078615	0.031885	0.00638	0.10227	-0.08196	0.006305	0.07906	-0.00415
FOB1	-0.2145	0.018565	0.04741	-0.2353	-0.129125	-0.317175	-0.185815	-0.16368	-0.10342	-0.0717	-0.01873	-0.26463	-0.04197	0.03325	-0.03484	-0.02427	0.06149	-0.09414	0.013565	0.03174	-0.08893	0.011955	0.05079	0.008345
FRQ1	1.18744	0.26881	0.055225	1.18558	0.14823	0.69143	0.22709	-0.026635	1.97956	1.22361	-0.00703	0.314945	0.056465	0.12799	-0.02293	0.01249	0.05799	-0.08773	-0.059055	0.09995	-0.069625	-0.025475	0.04168	-0.04111
FUS3	0.269845	0.127615	0.10498	0.101295	0.06556	0.047085	0.04517	0.01391	0.02691	0.143055	0.10531	-0.08186	-0.00665	-0.021105	-0.055865	-0.013385	0.02056	-0.087465	0.01374	0.019705	-0.055855	0.090865	0.007855	-0.007645
GAS1	-0.074745	0.115565	0.554175	-0.21753	-0.088425	-0.311135	-0.119295	-0.134365	-0.091335	-0.12424	-0.005885	-0.125525	0.0303	0.037455	0.011435	-0.015125	0.213955	-0.046885	0.007395	0.089295	-0.135745	-0.02105	0.075265	0.01084
GCN2	-0.055325	0.005915	0.01327	-0.104185	-0.15505	-0.140655	0.062515	-0.025165	0.07479	-0.06153	-0.110385	0.10824	-0.01236	0.027005	-0.062515	0.07926	0.00178	-0.091895	-0.05045	0.03474	-0.12492	-0.037615	0.044445	0.004065
GIN4	-0.133035	-0.07603	-0.05917	-0.217135	-0.07588	-0.09492	-0.089875	-0.145175	-0.09065	-0.07339	0.00742	-0.075535	-0.003565	0.003395	-0.0659	-0.019955	0.054425	-0.08459	0.010415	0.032995	-0.069305	0.000415	0.032185	0.03475
GIP3	-0.132905	0.011435	-0.01047	-0.135885	-0.2049	-0.34849	-0.00744	-0.11244	-0.03222	-0.16828	-0.123605	-0.218955	0.010535	0.053115	-0.028625	-0.024615	0.025055	-0.011825	0.03898	0.11897	-0.097615	0.01769	0.056015	0.02835
GIP4	0.012775	-0.02857	-0.0396	0.069145	0.02302	0.156685	-0.07352	0.014275	0.11726	0.032015	0.161185	-0.162465	0.069735	0.098485	-0.00366	0.03734	0.116375	-0.071415	0.02784	0.105925	-0.053465	0.03108	0.068775	0.0131
GIS1	-0.046525	-0.15242	-0.25886	-0.120105	-0.090465								-0.00751	0.048115	-0.046765	-0.01828	0.05327	-0.091575	-0.012555	0.070195	-0.04235	0.024785	0.04547	0.042895
GLC7	-0.369425	0.092	-0.085585	1.11176	0.253895	-0.13011	0.10087	0.118035	0.46436	0.254735	-0.22254	0.176325	0.23895	-0.013855	-0.021365	-0.04187	-0.04475	0.008895	-0.00303	0.05884	0.005425	0.07891	0.012675	0.042885
GLC8	-0.08819	0.1716	0.054125	-0.023895	-0.073035	-0.187585	-0.06151	-0.045625	0.067905	0.1301	-0.047935	0.14181	-0.06791	-0.030145	-0.072415	-0.032385	0.04767	-0.13826	0.00358	0.008505	-0.12806	-0.02336	0.012855	0.00684
GLE2	0.423135	0.240225	0.839185	0.686265	1.37321	0.36058	0.123535	0.55481	0.13252	0.32788	0.12126	0.18718	0.033355	0.06726	-0.00619	0.01776	0.0802	0.007865	0.016845	0.11556	-0.08981	0.00314	0.05285	-0.017005
GLY1	0.21143	0.199765	0.078055	0.033705	0.48524	-0.06086	0.03774	0.020345	0.10709	0.109205	0.06998	-0.26597	-0.008645	0.066235	-0.05501	0.028145	0.015815	-0.08039	-0.07244	0.10987	-0.046055	0.188785	0.029555	-0.001425
GSY1	1.34713	-0.02866	-0.003125	-0.061075	1.56288	-0.001385	0.02236	-0.03264	-0.019185	-0.103845	0.053625	-0.022575	-0.00191	0.18793	-0.04097	-0.0655	0.007735	-0.070755	0.00256	0.100465	-0.11313	0.433245	0.06475	0.02533
GSY2	0.50884	0.121345	0.04279	0.059045	1.04406	-0.03341	0.05829	-0.01993	0.00662	-0.051825	0.136445	0.063765	0.032275	0.22945	-0.0441	-0.050285	0.038275	-0.08394	-0.007375	0.061245	-0.130635	0.675015	0.04104	-0.01525
GZF3	0.124515	0.019935	-0.050865	-0.08921	-0.03882	0.58318	-0.060375	0.00365	0.039575	-0.080195	0.000125	-0.11577	0.052325	0.091795	-0.007385	0.00057	0.08113	0.02234	0.022305	0.10914	-0.07967	0.094345	0.088125	-0.00052
HAP3	-0.09837	-0.155745	1.08344	-0.06233	0.2039	0.297345	0.488755	0.412665	0.367935	0.081085	0.610885	0.57788	-0.021915	-0.036285	-0.06394	-0.03498	0.09046	-0.059645	0.0407	0.054885	-0.1011	0.00699	0.06002	0.093535
HDA3	-0.131665	0.01262	0.011975	-0.07543	0.01317	0.133805	0.362385	0.03158	0.069185	-0.10037	0.12989	-0.06013	-0.013095	-0.006475	-0.05393	-0.07132	0.038455	-0.056615	-0.004705	0.11576	-0.15783	-0.057705	0.042145	0.05832
HEM2	0.7266	0.25256	0.32449	-0.147745	1.27471	0.42481	-0.26393	0.035745	-0.08376	0.16554	0.035405	-0.770185	0.00524	0.06509	-0.035985	-0.029595	0.04754	-0.073415	0.01927	0.028875	-0.08561	0.91563	0.043395	-0.02405
HHF1	-0.02225	-0.060785	-0.057345	-0.116755	-0.08596	0.041805	-0.04221	-0.004115	-0.035	0.016115	-0.058265	-0.05434	-0.008425	-0.03543	0.04226	-0.004595	0.014435	0.017955	-0.012345	-0.04947	0.058665	0.018635	0.034865	-0.03876
HHT1	-0.008175	0.03751	-0.119535	-0.002515	-0.123895	-0.277185	0.0626	0.004185	-0.036595	-0.03299	0.12962	-0.02029	-0.08478	-0.082165	0.05254	-0.016235	0.08074	-0.009775	-0.09896	0.04851	-0.053995	-0.03357	-0.007425	-0.00682
HHT2	0.11544	-0.07509	0.83865	-0.056745	0.033915	-0.041665	-0.05169	0.047565	-0.01037	0.203805	-0.149215	-0.147495	-0.106455	-0.04187	-0.024975	-0.03261	-0.02472	-0.02178	-0.023295	-0.08881	-0.059185	-0.01761	-0.01734	-0.083055
HMO1	0.82788	0.215465	0.186125	-0.032755	1.85154	0.588585	0.06195	0.00306	0.126705	0.055315	0.187045	-0.1628	0.05491	0.206335	0.000695	0.03656	0.07914	-0.003065	0.037835	0.061985	-0.09222	0.277555	0.03594	-0.026655
HOF1	-0.17794	0.339905	0.01413	-0.055775	0.987015	0.511565	-0.090165	-0.084425	0.046225	0.191945	-0.029785	-0.12635	-0.01371	-0.06135	0.00145	0.019985	0.04335	-0.070045	0.015955	-0.02297	-0.0149	0.29381	0.020785	0.01284
HOG1	0.314285	0.63512	0.28919	0.161165	0.014005	0.138655	0.19592	0.10783	0.49308	0.17152	0.06673	-0.13045	0.042095	0.05919	-0.02427	-0.05736	0.03368	-0.096525	0.005905	0.05881	-0.08321	0.012635	0.07586	0.02516
HOS2	0.014885	-0.011485	0.29695	0.135395	0.423375	0.54476	0.406905	0.134995	0.152515	0.167595	0.295095	-0.094425	0.059115	0.03349	0.03486	-0.00244	0.133645	-0.00898	0.0349	0.238795	-0.101025	0.04222	0.0996	-0.000335
HOS4	-0.00317	0.26791	0.771925	0.13005	0.166885	0.54726	0.779155	-0.027925	0.063955	-0.00066	0.191805	-0.083335	0.06458	0.04974	0.028075	0.014405	0.26694	0.140065	-0.022875	0.452255	-0.060565	0.101845	0.07281	0.06329
HRP1	0.308585	0.41791	0.20767	0.426695	0.105815	-0.39452	0.146385	0.019295	0.98888	0.419555	-0.092445	1.15115	0.00927	0.044285	-0.03708	0.01773	0.03692	-0.042805	-0.00559	0.093315	-0.119275	0.010975	0.04953	-0.0292
HRR25	0.237015	0.1544	0.15799	0.20279	1.03358	0.153575	0.186485	-0.075895	0.202505	0.27774	0.038	-0.237935	0.00921	0.103585	-0.02201	-0.009775	0.05339	-0.026805	0.03676	0.04848	-0.053305	0.447305	0.035165	-0.01386
HSH49	1.02109	1.02667	0.393675	0.95902	1.1604	0.52411	0.04278	0.05193	0.795955	1.46564	-0.008445	0.085305	-0.0457	-0.033595	0.01988	-0.02237	0.031145	-0.115975	0.041125	0.05178	-0.097435	-0.093855	0.065005	0.11491
HSL7	-0.148375	-0.0788	-0.054045	-0.093875	0.321635	0.020155	1e-05	-0.074225	-0.0277	-0.12359	0.02765	-0.015495	-0.002295	0.004995	-0.033315	0.011715	0.01973	-0.03222	0.03155	0.040625	-0.030935	0.13448	0.034135	0.035945
HSP42	0.83332	0.08749	-0.05689	-0.06681	2.14221	-0.054395	0.04142	-0.094815	-0.046975	-0.124665	-0.048955	-0.123435	0.05452	0.174455	-0.010635	-0.05205	0.04744	-0.036665	-0.023175	0.140385	-0.16291	0.75025	0.036465	0.017805
HTA1	-0.1249	-0.0564	-0.160195	-0.157555	-0.032485	-0.41647	-0.114175	-0.057515	-0.142425	0.065605	0.006155	-0.219855	-0.08614	-0.14271	-0.00845	-0.018	0.025185	-0.05204	-0.144435	-0.10928	-0.00974	-0.071765	-0.042545	-0.08625
HTA2	-0.061715	-0.03755	-0.06778	-0.14653	0.327695	0.11765	-0.069095	0.012415	-0.003075	0.039675	0.03634	-0.065915	-0.00969	0.021075	0.0419	0.02986	0.052615	0.048465	-0.071015	0.016615	0.07311	0.08955	-0.022075	-0.020965
HTB1	0.608875	0.19274		0.331965		-0.00803	0.31089	0.009665	0.195605		0.114785	-0.203855	0.01531	-0.01433	0.0902	-0.022205	0.0373	-0.017215	0.00268	0.011255	0.06452	0.103955	0.006255	-0.022705
HTB2	0.07693	0.07031	-0.10572	-0.06582	0.31095	-0.09089	-0.02992	-0.031045	0.00206	0.071865	-0.06174	-0.066945	-0.042995	-0.028155	0.04967	0.00048	-0.028535	0.023615	-0.078735	0.029135	-0.079345	0.036655	0.01714	-0.035355
HUG1	-0.13076	-0.014005	0.026195	-0.17119	-0.06587	6e-05	-0.076595	-0.135705	-0.106925	-0.006645	0.019075	0.18709	-0.049545	-0.049535	-0.05132	-0.033795	0.03917	-0.091215	-0.02018	-0.012815	-0.061425	-0.029585	-0.001155	0.03033
IBD2	0.02874	-0.00926	0.00625	-0.028025	0.04053	0.146715	0.0333	-0.000355	0.056105	0.07916	0.13489	0.066145	-0.05387	-0.06809	-0.01747	-0.01449	0.00276	-0.029475	-0.087995	-0.023865	-0.09175	-0.08719	-0.013895	-0.03828
IML3	-0.004735	0.00858	-0.212085	-0.08757	-0.06454	-0.336415	0.05337	0.002325	0.09323	-0.02049	-0.15877	-0.1499	-0.05156	-0.064825	0.057105	0.041335	0.086455	-0.024575	-0.000735	0.09789	-0.10643	-0.014695	0.004165	0.016725
INN1	-0.04663	0.185765	0.14314	-0.049895	-0.013375	-0.171795	0.082215	-0.03968	0.003385	-0.06988	-0.08203	-0.041325	-0.027935	0.038785	-0.036045	0.040895	0.053045	-0.09811	-0.04074	0.05532	-0.144145	-0.00953	0.05671	0.021615
IPL1	1.60646	1.0697	0.797615	1.50031	1.75268	1.16597	1.53123	0.63638	1.43406	1.50234	0.341735	1.10593	-0.039475	0.331115	0.009265	0.01917	0.096145	-0.006765	0.00726	-0.022385	0.00602	0.512005	-0.0065	0.00712
IQG1	1.77992	1.89676	0.90774	1.44838	0.167345	-0.120275	0.576135	-0.00205	1.83929	1.81427	0.02369	0.160625	0.02086	0.011715	-0.013505	-0.003615	0.07643	-0.062235	0.035475	0.0836	-0.133045	-0.01951	0.06875	0.00882
IRR1	0.100835	0.685435	1.58117	0.232315	1.08617	0.415885	0.18804	0.01826	0.0866	-0.01951	0.231825	-0.06454	0.021555	0.029565	0.236545	0.01971	0.50369	0.01727	0.028315	0.106155	0.005845	0.09356	0.029535	-0.003865
JHD2	0.0756	-0.01285	-0.058685	0.055325	-0.01029	0.269725	-0.04157	-0.048425	0.137845	-0.050435	0.107885	-0.08539	0.01025	0.01098	-0.033645	0.02871	0.0283	-0.05897	0.022945	0.030165	-0.04068	-0.009725	0.032425	-0.0181
KAR3	0.48363	0.044825	0.394685	0.42804	1.24318	-0.068535	0.097775	-0.00863	0.136575	-0.09637	-0.065645	-0.0538	-0.0449	-0.032285	-0.03527	-0.0026	-0.069315	-0.03192	-0.065635	0.022105	-0.149045	0.472245	-0.02057	-0.03279
KAR9	0.095935	-0.02527	-0.156685	-0.11866	-0.06463	-0.40219	-0.01235	-0.090335	-0.06598	-0.0428	-0.183385	-0.037405	-0.07806	-0.007075	-0.033275	-0.03578	-0.02759	-0.049035	0.015245	-0.036045	-0.0841	-0.02165	0.0046	0.003975
KEI1	0.011835	0.44629	0.098845	-0.00417	-0.00997	0.186425	0.177565	0.00861	0.342715	0.24368	0.094475	-0.065495	-0.012255	-0.01515	-0.00299	0.002765	0.10132	-0.12769	0.05763	0.022905	-0.11126	-0.054705	0.01985	0.01202
KIC1	0.46377	0.149265	0.091035	0.196965	-0.109595	-0.406765	0.136115	0.05684	0.328705	0.5374	-0.09582	0.050505	-0.02524	-0.02917	-0.001635	0.019785	-0.067075	-0.045465	-0.05791	0.09345	-0.122765	-0.17899	-0.013685	-0.06575
KIN1	-0.011905	0.128795	0.075065	-0.08034	-0.0811	-0.05256	-0.04007	-0.030565	0.057755	-0.028015	0.085325	-0.031985	-0.043715	-0.050525	-0.051265	-0.002605	0.01638	-0.077365	0.02251	0.01374	-0.064795	-0.060605	0.01074	0.01207
KIN2	0.03093	-0.00933	-0.00054	-0.10399	-0.038025	0.06814	0.0179	-0.08638	0.030825	-0.007525	0.12557	0.001455	0.012455	0.008715	-0.049555	-0.01078	0.079095	-0.051215	0.0409	0.02909	-0.06368	-0.05298	0.06968	-0.00372
KIN28	0.120095	0.013565	0.096385	-0.018875	0.370415	0.159515	0.104645	0.06492	0.357025	0.36196	0.31131	0.152275	0.007185	-0.060155	-0.08547	-0.01871	0.05987	-0.07295	0.03863	0.064565	-0.066455	0.04627	0.0715	-0.00622
KIN4	-0.08041	-0.002065	-0.10265	-0.182595	-0.21349	-0.22477	-0.126855	-0.144205	-0.07408	0.057645	0.01094	0.0124	-0.029125	0.00354	-0.07234	-0.03328	0.015055	-0.1352	0.005845	0.015415	-0.11248	-0.06157	0.03185	0.01468
KIP1	0.52148	0.018105	-0.16613	0.02022	1.13956	-0.392855	0.119925	-0.003745	-0.021875	-0.010525	-0.291775	-0.040285	0.05197	0.151535	0.069155	0.050265	-0.022895	-0.09122	0.03861	0.01283	-0.115015	0.28438	0.104845	0.05168
KIP2	0.081485	0.07742	-0.22423	0.008035	0.047755	-0.270475	0.065395	-0.02409	-0.01256	-0.043195	-0.224965	0.030745	0.09958	0.098755	0.075325	-0.033215	-0.01651	-0.022435	0.067055	0.08815	-0.05607	0.007845	0.107355	0.1015
KIP3	1.1359	0.07831	-0.13729	0.421755	1.71457	-0.17266	-0.02574	0.033015	-0.024345	0.899445	-0.05608	-0.036385	0.052045	0.124305	-0.01517	-0.02758	-0.05875	-0.027875	-0.053605	0.02546	-0.07666	0.71597	-0.02325	-0.03454
KRE28	0.72596	-0.012545	-0.16679	-0.087165	1.20725	0.021525	-0.002585	-0.054365	-0.05268	-0.054355	-0.0044	0.0238	-0.009555	0.04268	-0.05557	-0.01188	-0.005075	-0.008975	-0.03897	-0.0449	-0.03581	0.088075	0.000705	-0.01706
KRI1	1.10884	1.26497	0.89306	1.24001	0.893685	0.70532	-0.232565	1.18409	1.52623	1.33451	0.00351	-0.121805	0.06491	0.05917	-0.01108	0.004835	0.048575	0.002565	0.11925	0.092975	-0.042105	0.04647	0.09059	-0.00183
LAS1	0.462275	0.37465	1.34438	0.86198	0.77688	0.49507	1.59347	0.24151	1.72208	0.652705	0.337405		-0.004165	0.15793	-0.03487	0.005605	0.055405	-0.01139	0.01989	0.06789	-0.096245	0.02667	0.02643	-0.02484
LCD1	0.268945	0.716555	1.58329	0.06677	1.78651	1.36732	0.37997	0.163135	-0.040075	-0.025545	0.729395	0.0077	-0.024115	0.00473	0.086465	0.122525	0.13729	0.37716	0.04189	0.059965	0.01359	1.5835	0.002045	0.00584
LRS4	0.13356	0.03294	-0.082365	-0.05785	-0.007885	-0.27496	0.02191	-0.11962	0.059905	-0.04661	-0.049535	-0.17387	-0.0143	0.00934	0.044205	-0.00603	0.02244	0.00338	-0.038755	0.036985	-0.04196	0.01312	0.01024	0.012365
LSM2	0.535905	0.27505	0.49807	0.096125	-0.055485	-0.138185	0.142405	-0.080335	0.902975	0.11863	-0.06622	-0.18919	0.019065	0.06748	-0.0565	-0.05849	0.024455	-0.04242	0.01875	0.11593	-0.109215	0.04091	0.04994	0.036995
LTE1	-0.195965	-0.06322	-0.06965	-0.22312	-0.10094	-0.094575	0.12599	-0.08598	-0.06681	-0.138865	-0.071385	-0.02809	0.01407	0.01679	-0.00896	-0.05009	0.08562	-0.047275	0.02663	0.078085	-0.11897	-0.00139	0.093075	0.064155
MAD1	0.33488	-0.046455	-0.201885	-0.096135	0.170375	-0.299815	0.049515	-0.060445	-0.05485	-0.01487	-0.08886	-0.042975	0.008165	0.115895	0.010685	-0.01079	-0.04397	-0.03891	-0.00514	0.11288	0.017885	0.24448	0.023375	0.022805
MAD2	-0.04156	0.056385	-0.0472	-0.06144	-0.023285	-0.092225	-0.05759	-0.028375	-0.06112	0.00516	0.052185	-0.01185	-0.017575	-0.056725	0.00708	-0.003475	0.01043	0.00574	-0.03307	-0.042405	0.04943	0.014065	-0.00742	0.01484
MAD3	-0.08503	-0.12979	-0.194205	-0.146285	-0.17678	-0.148165	-0.06516	-0.041495	-0.051955	-0.10785	-0.06707	-0.025845	-0.056415	-0.10261	-0.05704	-0.029745	-0.0524	-0.039315	-0.095045	-0.03035	-0.08073	-0.094995	-0.02975	-0.042735
MCD1	0.05549	0.21002	0.29237	-0.083655	0.29335	-0.031025	0.06286	-0.011755	-0.00075	-0.131075	0.02628	-0.20353	0.02539	0.071615	0.03155	0.02522	0.065375	-0.06484	-0.02368	0.097765	-0.129305	0.037625	0.074005	0.0202
MCK1	0.501555	0.15394	0.327515	0.018425	0.487995	0.18447	0.147445	-0.08855	0.23461	0.23655	0.32106	0.08084	0.052585	0.164705	-0.10267	-0.054385	0.088705	-0.05775	0.03831	0.05155	-0.062235	0.10152	0.052625	-0.009775
MCM1	0.503205	0.054385	0.046255	0.003015	1.11475	0.09812	-0.021715	-0.03861	0.043745	-0.051055	-0.021535	-0.049085	-0.02789	0.002055	-0.027165	0.00852	0.0019	-0.074445	0.01581	0.00024	-0.01185	0.210545	0.041125	0.051275
MCM16	0.127735	0.0217	-0.087635	-0.07108	0.31104	-0.189755	0.048515	-0.079505	0.067425	0.282555	0.002885	-0.14663	-0.042575	-0.02994	0.024005	0.02123	0.04868	-0.01827	-0.081435	-0.01149	0.03196	0.019205	-0.02397	-0.00875
MCM21	0.93615	0.345915	0.124435	0.170835	0.417195	-0.228715	0.38933	0.05649	0.15475	0.34595	0.094935	-0.079285	0.00822	0.070015	0.05112	-0.002095	0.055805	-0.03488	-0.034	-0.029485	0.042635	0.02667	-0.00786	-0.023045
MCM22	0.153505	0.031415	-0.07809	-0.00615	0.285135	-0.22198	0.059795	-0.03979	0.05013	0.25183	-0.035015	-0.10695	-0.030005	-0.051915	0.037565	0.002065	0.079775	-0.01307	-0.04648	0.021855	-0.00544	0.019125	-0.006935	0.004455
MDS3	0.137365	0.19441	-0.012945	0.089655	-0.148325	-0.27863	0.14098	0.25128	0.01136	0.433015	-0.085045	0.131455	-0.047385	0.00594	-0.06836	-0.046295	0.022585	-0.114185	0.01169	0.020205	-0.081005	-0.06731	0.00882	0.00295
MES1	-0.052515	0.294235	-0.001795	0.0089	0.10286	0.683255	-0.10913	-0.013795	0.019715	0.239055	-0.02738	0.02981	0.00328	0.06875	-0.00166	0.066105	0.0511	-0.03407	0.078055	0.06319	-0.145065	-0.00637	0.07413	0.079365
MEU1	0.234585	-0.12244	-0.09042	-0.33537	0.91929	0.071005	-0.06505	-0.04825	-0.04778	-0.10558	-0.01399	-0.313595	-0.015905	0.0056	-0.076	-0.048805	0.048805	-0.052945	0.02494	0.072335	-0.134865	0.247885	0.065965	-0.02338
MHP1	-0.036745	-0.006515	0.051215	-0.133265	-0.08625	0.01983	-0.020435	-0.00236	-0.00208	0.0323	0.04344	-0.02199	-0.00935	-0.00088	-0.03305	0.0058	0.0806	0.00746	0.06657	0.05898	-0.04689	-0.05008	0.068085	-0.0232
MIF2	1.41444	0.04711	0.63407	0.05523	-0.23703	0.12146	0.27595	0.058815	0.2201	-0.14312	-0.21135	-0.259805	0.077135	0.19347	0.08527	-0.02816	0.06978	-0.02422	0.01063	0.07213	0.01446	0.060745	0.047885	0.044075
MIH1	-0.106905	-0.14271	-0.10265	-0.19661	-0.047005	-0.097225	-0.08261	-0.07766	-0.02731	-0.01026	0.120065	0.04386	0.00462	-0.055295	-0.115075	-0.035555	0.041935	-0.091365	0.033005	0.01998	-0.10443	-0.0484	0.05494	0.007265
MLP1	0.612735	1.05676	0.618025	-0.40644	0.76248	-0.149715	-0.21124	-0.113795	-0.170295	-0.239	-0.03338	-0.128725	-0.06777	0.45694	0.446495	-0.028865	0.147	-0.058825	0.063045	0.06673	-0.083355	0.119675	0.06189	0.023395
MLP2	0.24817	0.50631	0.312305	0.078865	0.77151	0.092265	-0.12965	-0.04403	0.11807	-0.027355	-0.13749	0.04299	0.034035	0.094395	0.021975	-0.06003	0.024345	-0.066505	-0.01309	0.072975	-0.13082	0.09201	0.04758	0.04641
MMS21	-0.009815	0.163735	0.10935	-0.05643	0.09102	0.05752	0.168725	-0.071435	0.01497	0.03669	0.129555	0.08246	0.01284	0.043165	0.0968	0.04351	0.142	0.033625	0.046675	0.08829	0.02264	0.08068	0.054225	0.02118
MOB1	0.09687	0.096615	0.318515	0.04565	-0.13904	0.021605	0.168015	0.016465	0.197635	-0.150765	0.119035	-0.10362	-0.043275	-0.067365	0.069895	-0.046535	-0.09509	0.02656	-0.11726	0.065235	-0.095985	-0.095665	-0.04228	-0.01521
MOB2	0.10731	0.14712	0.06595	0.275275	1.5326	0.04674	0.35943	0.114065	0.14182	0.32069	0.04586	0.68596	0.034825	0.057175	-0.00895	-0.033325	0.01128	-0.079535	-0.011305	0.09598	-0.08571	0.021065	0.08223	0.051765
MPS1	-0.097395	-0.19676	-0.17837	-0.136835	-0.105165	-0.12178	-0.059725	-0.012225	-0.1097	-0.041995	-0.098775	-0.037515	-0.04089	-0.083995	-0.068745	-0.00287	-0.07971	-0.02665	-0.084785	0.008235	-0.08691	-0.12021	-0.03273	-0.01497
MPS2	0.14301	0.22337	0.150375	0.155395	0.001455	0.129205	-0.00827	-0.101855	0.218155	0.116885	0.045255	0.017755	0.03165	0.000485	-0.01243	0.02983	0.039775	-0.05289	-0.0187	0.069615	-0.05253	0.000665	0.073885	-0.01036
MSG5	-0.14727	0.0337	0.001435	-0.036055	-0.004105	-0.15187	0.007365	-0.042205	0.011695	0.080975	0.075125	-0.17805	-0.02329	-0.044065	-0.07161	-0.012855	0.011985	-0.06722	0.01932	0.008485	0.01213	-0.012265	0.01579	-0.012765
MSN5	0.41196	0.626155	0.640995	0.608505	0.27773	0.017605	0.32365	0.068455	0.760875	0.350875	-0.07766	0.326265	0.054255	0.097675	0.00982	-0.02139	0.08114	-0.00705	-0.020115	0.138965	-0.150205	0.02729	0.06757	-0.004175
MTR10	0.920795	1.78394	1.45835	1.30035	0.436675	0.865635	0.48499	0.197645	1.60799	1.5286	-0.055565	0.324575	0.012	-0.0047	-0.02829	-0.041605	0.05346	-0.12381	0.02722	0.02647	-0.11303	-0.040955	0.01708	-0.029815
MTR2	0.980085	1.09974	0.943545	1.17982	0.66854	0.585235	0.425525	0.45592	1.44261	1.39616	0.00786	-0.13913	0.044825	0.08852	-0.027095	-0.00896	0.049705	-0.002235	0.04982	0.06149	-0.043	0.06189	0.081485	-0.028625
MTW1	0.75241	-0.036985	-0.127415	-0.20866	1.85088	-0.01735	0.15641	-0.080235	0.02297	0.184585	-0.094125	-0.050985	-0.04812	0.01953	-0.009585	-0.004685	0.038305	-0.003085	0.00014	-0.039455	0.05128	0.09865	-0.04955	0.00306
NAB2	0.396475	1.71845	0.16019	0.94174	0.045485	0.60174	-0.2327	0.472555	1.56039	0.448645	-0.003455	0.040665	0.012205	-0.12536	0.28171	0.150655	0.097665	0.04095	0.022665	0.043785	0.107435	0.074815	-0.045855	-0.20805
NBP1	2.08406	1.32471	2.09293	-0.08542	2.16764	0.538355	0.16903	-0.102835	-0.025935	0.081205	0.073075	-0.059655	0.02943	0.820075	0.227645	0.049815	0.68976	-0.025855	0.009645	0.132775	0.027965	1.74284	0.074145	0.027495
NDC1	0.27859	0.50343	0.172785	0.0925	2.10701	0.15746	0.114615	-0.007	0.13996	0.19347	0.02291	0.057115	0.0602	0.007305	0.106545	0.003115	0.07145	-0.016955	0.02966	0.10605	-0.03867	1.55848	0.103605	-0.004885
NDC80	-0.0324	-0.0603	-0.14362	-0.077645	1.67134	0.168955	0.10168	-0.054255	-0.117935	1.60952	-0.10634	0.02175	-0.014225	-0.05443	-0.06869	-0.01436	-0.07772	0.286885	0.014295	0.03428	0.002335	0.61615	0.04359	-0.01241
NDL1	-0.32508	-0.16289	-0.0127	-0.231	-0.00375	-0.058635	-0.19246	-0.201545	-0.157095	-0.155565	-0.015585	-0.152875	-0.0114	0.031005	-0.04716	-0.045235	0.078475	-0.078055	0.01754	0.06053	-0.068275	0.140345	0.02092	0.006795
NET1	0.335135	0.817105	0.13203	0.481225	1.12071	0.24726	-0.028965	0.04168	0.14481	0.020085	-0.148235	-0.18172	0.00534	0.351	0.130325	-0.12806	0.09842	0.268105	-0.062435	0.166355	-0.01859	0.144045	0.00276	0.009415
NFI1	-0.08537	0.0067	-0.091115	-0.09501	0.02128	-0.083315	0.184035	-0.08735	-0.012235	-0.051105	-0.030085	0.17669	0.031075	0.05658	-0.024805	0.00525	0.07007	0.00305	-0.006305	0.16758	-0.07448	0.022885	0.075405	0.03306
NKP2	2.13335	0.56492	0.078045	0.44563	1.26007	-0.13092	0.7418	0.134375	-0.0844	0.583665	0.30861	-0.08605	-0.05666	0.85418	0.13058	-0.00088	0.072285	-0.076705	-0.05565	0.058795	-0.05657	0.19161	0.052255	-0.04497
NMD3	1.01981	1.51414	0.96577	0.989285	0.171605	0.93161	0.39182	0.334815	1.90303	0.28628	0.091615	-0.06223	0.050155	0.046965	-0.00779	0.015785	0.049325	0.098915	0.1209	0.081195	-0.016015	-0.00097	0.06643	-0.010325
NMD5	0.238315	0.421245	0.4709	0.296125	0.245575	0.385335	0.011365	0.015825	0.59964	0.33172	-0.06656	0.29979	0.006895	-0.02332	-0.02815	-0.01113	0.05123	-0.067015	0.00864	0.02047	-0.038475	0.018555	0.005695	0.01757
NNF1	0.49862	-0.011425	-0.06785	-0.13962	0.6367	0.0198	-0.100265	-0.055315	-0.030035	-0.09069	0.010145	-0.051475	-0.055625	-0.05319	0.000835	-0.004295	0.01977	0.012455	-0.075875	-0.039185	0.017085	0.038775	-0.00923	-0.04695
NOP8	1.36184	1.49557	1.4575	1.08363	1.20431	1.28296	-0.163755	1.28323	1.60426	1.40269	-0.045935	0.28666	0.000215	0.05578	-0.052015	-0.0095	-0.01905	-0.02089	0.0602	0.033105	-0.00987	-0.100425	0.011495	0.02506
NOP9	1.43684	1.83848	1.29228	1.33381	1.14594	0.966395	-0.26394	0.89482	1.85711	1.68435	-0.145455	0.241035	0.0093	0.0569	-0.024405	-0.054915	0.055555	-0.02553	0.035695	0.06962	-0.122	0.062645	0.093845	0.026725
NRG2	-0.18904	0.26514	-0.01959	-0.012645	-0.28439	-0.11614	-0.149905	0.130695	-0.145915	-0.04949	-0.135085	-0.097125	-0.04625	-0.082435	0.207815	0.087735	-0.04749	-0.212585	-0.10194	-0.05239	-0.036745	0.110725	-0.084405	-0.046985
NSL1	0.934995	0.097	-0.21017	0.031505	1.87419	0.10609	0.01446	-0.037715	0.035035	0.01549	-0.003775	-0.110515	-0.03289	0.007925	0.06019	0.019205	0.07831	0.039765	-0.04436	0.0495	-0.074665	0.118875	0.030145	-0.015615
NUD1	-0.249085	-0.039515	-0.06383	-0.21683	-0.14488	-0.364635	-0.06658	-0.228315	-0.09651	-0.075245	-0.160375	-0.0909	-0.03271	0.000105	-0.033715	-0.0475	0.043975	-0.13099	-0.0094	0.0572	-0.13209	-0.06322	0.03364	0.00137
NUF2	0.047545	0.62365	0.287115	-0.061285	1.80164	0.567565	0.232065	-0.02943	0.036505	1.50016	-0.11113	-0.01214	-0.04153	-0.0293	0.029935	-0.01414	0.06152	0.13291	-0.03887	0.03155	-0.02735	0.455	0.0116	-0.017575
NUP157	0.072375	0.16927	0.106115	-0.057885	-0.020435	-0.08466	-0.010165	0.092555	-0.07969	0.06905	0.02317	-0.06322	-0.067365	-0.02112	0.13391	-0.01797	-0.017415	-0.005895	0.00883	0.051485	-0.075475	-0.08591	-0.011305	-0.016715
NUP170	0.210745	0.12881	0.312	-0.02879	0.20433	-0.008315	0.04556	0.06836	-0.033595	0.11585	0.01695	-0.05485	-0.08151	0.040455	0.10174	-0.03995	0.066295	-0.068785	-0.06801	0.00547	-0.131485	0.035015	0.069665	-0.057645
NUP53	0.025755	0.03127	-0.02097	-0.04875	0.05302	-0.102475	0.00645	0.0482	-0.074575	0.14924	-0.013685	-0.07102	-0.04835	-7.5e-05	0.04198	-0.045215	-0.00099	-0.041955	-0.05744	-0.06597	-0.053225	0.046795	0.007495	-0.064095
OKP1	1.45226	0.64416	0.53821	0.58513	1.29887	0.087485	1.18033	0.18125	0.300305	0.651445	0.37116	0.233225	0.045185	0.798935	0.023935	-0.018585	0.088505	-0.05367	0.05971	0.021205	-0.055865	0.076655	0.13545	0.00316
OPI1	-0.14501	0.039155	0.425725	-0.15764	-0.096125	-0.106875	0.014955	-0.10478	-0.062665	-0.132685	-0.0063	-0.00657	-0.01211	0.036465	0.06623	-0.013585	0.16145	-0.03333	0.02198	0.05978	-0.05274	0.039575	0.041585	0.02664
PAC1	0.107295	-0.0051	-0.13401	-0.14636	0.00133	0.07281	0.130375	-0.05538	-0.01332	0.011895	-0.002455	-0.0609	-0.007515	0.02768	0.018975	0.005475	-0.037245	-0.06112	-0.033925	-0.004525	-0.01877	0.00827	-0.013345	-0.008315
PAN1	2.0804	1.51523	0.28511	-0.251865	2.03886	0.11997	-0.115735	-0.045545	-0.09986	0.338855	0.12497	-0.034295	-0.019905	2.18281	1.46697	-0.042655	0.15036	0.06325	0.105455	0.06519	-0.02757	1.61268	0.00223	0.011495
PAP2	-0.067545	0.113295	0.075725	-0.0817	-0.09363	-0.11962	0.08723	-0.01707	0.11813	-0.00625	0.072	0.07992	-0.06294	-0.039475	-0.060085	-0.023035	0.0052	-0.080995	0.034145	0.02782	-0.07506	-0.051025	0.028195	0.01144
PAT1	0.0747	0.07075	0.036885	-0.01669	0.079785	0.235085	0.07548	0.067745	0.10756	0.211845	0.036915	0.0979	0.02945	0.04892	-0.023505	0.00767	0.06399	0.01285	0.07374	0.0457	-0.09749	0.013835	0.056855	-0.010755
PCL10	-0.27612	-0.099665	-0.02625	-0.16462	-0.097185	-0.26269	-0.100945	-0.174115	-0.156865	-0.08863	-0.089805	-0.03743	-0.03108	-0.00519	-0.046075	-0.023645	0.06501	-0.09614	-0.008855	0.03957	-0.085385	-0.014595	0.048785	0.00067
PCS60	1.90797	0.330825	0.20192	0.11513	1.79733	0.877175	0.128945	0.019995	0.059505	0.24646	0.135335	0.00321	0.03585	1.14586	-0.020595	-0.00825	0.085385	0.05673	0.04236	0.077455	-0.01188	0.741	0.04319	0.005745
PCT1	0.252395	0.600685	1.59708	0.053035	0.75668	0.050955	0.21624	-0.12072	0.057565	-0.03119	0.034635	-0.07763	0.029835	0.14495	0.31652	-0.014515	0.52523	0.001205	-0.04827	0.127095	-0.125465	0.067585	0.034425	0.020745
PDS5	-0.134455	0.243825	0.489555	-0.111125	0.64953	0.00279	0.100855	-0.019245	0.02611	0.01338	0.009765	-0.010435	-0.03679	-0.01575	0.03732	-0.001795	0.12089	-0.147575	-0.00641	0.07007	-0.11456	-0.01457	0.06228	-0.006595
PFS2	0.7745	0.93221	0.76128	1.42647	1.34298	0.198525	0.418035	0.180465	1.06889	1.20478	0.150815	0.617645	0.03434	0.04276	0.002675	0.00123	0.063155	0.008055	0.030435	0.06386	-0.04483	0.04533	0.06767	0.006285
PHO81	-0.148745	0.030195	0.0422	-0.132105	-0.071975	-0.03306	-0.024695	-0.03876	-0.03301	-0.027885	0.129325	-0.080535	-0.00555	0.02831	-0.017725	-0.03782	0.04284	-0.029825	0.059015	0.053825	-0.13193	0.042635	0.048755	0.029555
PHO85	-0.0284	0.185555	-0.05275	0.000825	0.209715	-0.22014	0.062735	-0.116645	0.053545	-0.047775	-0.028005	0.189505	0.0399	0.08331	0.00496	-0.03425	0.061045	-0.01455	-0.037845	0.101795	-0.11958	0.02831	0.1001	-0.02752
PIN4	-0.10492	-0.096525	-0.027295	-0.27638	-0.02276	-0.013555	-0.17276	0.02424	0.02688	0.02693	0.17345	0.14289	0.011565	-0.05555	-0.105055	-0.029965	0.036925	-0.066275	0.067165	0.0337	-0.121705	-0.01265	0.047995	0.019885
PIS1	-0.001225	0.393425	0.120195	-0.0116	1.85064	-0.10328	-0.010895	-0.26741	-0.06358	0.02427	-0.2034	0.668195	0.05176	0.12304	0.120835	-0.02687	0.112955	0.054225	-0.030175	0.132085	-0.135445	0.18428	0.07211	-0.05176
PKC1	-0.108675	-3.5e-05	-0.060715	-0.155345	-0.10441	-0.21316	-0.03321	-0.171635	-0.133265	-0.07925	-0.05986	0.023995	-0.023145	0.03144	-0.056505	-0.028215	0.05737	-0.100105	0.032995	0.051625	-0.115785	0.013695	0.014035	-0.00819
PML39	-0.205285	0.02725	0.47131	-0.172085	-0.000175	-0.14712	-0.12355	-0.051565	0.020245	-0.086565	0.161445	-0.03868	0.02239	0.016545	-0.02517	-0.05026	0.05996	-0.124745	-0.0014	0.028315	-0.129825	-0.066395	0.05303	-0.00802
POG1	0.720975	-0.018725	-0.03803	-0.12232	1.13203	0.898775	-0.188935	-0.09681	0.032735	-0.09066	0.022175	-0.372465	-0.02084	-0.00792	-0.05093	-0.007175	0.036275	0.00062	0.007575	0.045685	-0.079315	0.494215	0.008665	-0.047085
POL30	1.1497	0.58217	0.324675	0.736365	0.445695	0.451305	0.09071	-0.285975	1.73684	-0.069405	-0.099345	-0.05411	0.044285	0.17996	-0.04117	-0.01432	0.05403	-0.000125	0.009805	0.06568	-0.091935	0.126385	0.042895	0.00347
PPG1	-0.10232	-0.027845	-0.07332	-0.088385	0.055	0.07764	-0.05738	-0.12135	-0.12004	-0.027385	-0.047475	-0.030795	-0.028365	-0.03673	-0.04633	-0.03279	0.03051	-0.101055	0.00646	0.008165	-0.07941	0.002215	0.009655	-0.02045
PPH21	-0.006575	0.185745	0.128015	0.008845	-0.056045	0.07225	0.091865	-0.126565	0.32922	-0.12259	-0.09946	-0.04255	-0.01227	-0.05676	-0.02439	-0.01282	-0.020965	0.00815	-0.029495	-0.010735	0.00128	0.012495	0.01899	0.050235
PPH22	-0.094695	-0.0084	-0.05372	-0.13865	-0.07313	-0.022005	-0.03775	-0.043165	0.044145	-0.03044	-0.04111	-0.07675	-0.04956	-0.02445	-0.02919	-0.02633	-0.017115	-0.00059	-0.031415	-0.020745	-0.021135	-0.011025	0.017115	-0.01186
PPQ1	0.050795	0.047065	-0.009185	0.083235	0.034595	-0.08197	-0.00651	-0.02569	0.061305	0.05172	0.09177	-0.023685	0.04099	0.01653	-0.01049	0.019015	0.062215	-0.072225	0.01616	0.039025	-0.034665	-0.013305	0.06522	0.008925
PPT1	-0.119735	0.498355	-0.15435	0.108415	-0.03621	-0.063665	-0.164575	0.20396	-0.026375	-0.031025	0.030615	-0.18282	0.00451	-0.04673	0.19216	-0.06387	-0.010435	-0.054315	-0.10073	0.02364	0.00311	0.377655	0.002745	-0.038215
PPZ1	-0.0522	0.0115	-0.05105	-0.073695	-0.00864	-0.04612	0.05438	-0.07012	-0.02099	0.061005	0.02576	0.01113	-0.00613	-0.06519	-0.03298	-0.01717	0.02262	-0.018795	0.07699	0.02662	0.01793	0.23476	0.02785	0.020855
PPZ2	-0.18178	0.20022	0.01914	-0.23064	-0.25884	-0.28718	-0.045585	-0.07062	0.008345	-0.115395	-0.070655	-0.10648	-0.014305	-0.0012	-0.038715	-0.056995	0.00779	-0.146395	0.00617	0.010545	-0.12649	-0.061725	0.013025	-0.01232
PRM3	-0.11183	0.01926	0.23478	0.08295	-0.13775	0.037155	0.100525	0.86373	0.25602	0.51038	-0.061875	-0.595735	0.005575	0.008325	-0.04781	-0.01607	0.034175	-0.08793	0.02259	0.065055	-0.05761	-0.0059	0.049825	-0.007265
PRO1	0.204405	-0.112205	-0.02953	-0.19447	1.31747	-0.006695	-0.131885	-0.137	-0.139735	-0.13738	-0.10128	-0.165595	-0.022175	0.086045	-0.053715	-0.0488	0.052145	-0.054975	0.01441	0.01589	-0.130115	0.577245	0.024225	-0.010955
PRP19	0.15495	0.09154	-0.150165	-0.1333	0.93195	-0.04366	-0.014225	-0.215595	-0.17611	-0.05208	-0.13958	-0.149455	0.016405	0.119325	-0.07989	0.11998	0.06006	-0.07365	0.017925	0.11379	-0.034305	0.484465	0.01901	0.017415
PRP28	0.13114	0.070765	0.453115	0.20314	0.62288	0.488515	0.08176	-0.060245	0.156165	0.155865	0.19925	-0.080305	0.000565	-0.00505	-0.039805	-0.0175	0.050585	-0.029315	0.02218	0.038805	-0.05635	0.07234	0.05299	0.014545
PRP5	1.80288	1.98552	1.49316	1.70835	1.57297	0.264335	0.23182	0.737685	1.52511	2.16201	0.096405	0.52043	0.07762	0.027335	-0.054995	0.048895	0.003975	-0.183115	-0.053555	0.05898	-0.1072	-0.076395	0.064475	0.048455
PSH1	-0.141325	0.066545	0.02597	-0.202335	-0.188965	-0.27728	-0.15572	-0.122235	-0.009155	-0.073485	-0.01284	0.266685	-0.052365	-0.037695	-0.01553	-0.0067	0.01911	-0.05543	-0.0123	0.039685	-0.05073	0.03841	0.00673	0.03964
PSK1	-0.30747	-0.086265	-0.06545	-0.258005	-0.160305	-0.26915	-0.05414	-0.05635	-0.094115	-0.169845	-0.067435	0.32226	-0.02392	-0.003805	-0.03383	-0.01848	0.050175	-0.07774	0.00822	0.03962	-0.06539	-0.02399	0.036625	0.003205
PSK2	-0.050285	-0.007905	0.069665	-0.162245	-0.093385	-0.1695	0.055195	-0.02764	-0.03775	0.03408	-0.07297	-0.05569	-0.05045	-0.087835	-0.089445	0.01992	0.02134	-0.08937	0.0064	0.030865	-0.050095	-0.107575	-0.02279	0.00272
PTC2	-0.11682	0.14778	-0.06275	0.056735	0.04492	-0.262575	-0.00894	0.02341	0.12101	0.27029	0.03203	-0.15234	-0.040205	-0.04835	-0.039285	-0.027115	0.081385	-0.138755	0.036645	0.02235	-0.07731	0.01145	0.005865	0.0114
PTI1	0.18589	0.208995	0.233235	0.70688	0.75918	-0.11875	0.195355	-0.04814	0.376415	0.50189	0.177405	0.567575	-0.02692	-0.04764	-0.064555	-0.023695	-0.00842	-0.102485	-0.00561	0.034995	-0.091725	-0.00576	0.025025	0.009155
PTP2	-0.05686	-0.01171	-0.04266	-0.03611	-0.107195	-0.079915	-0.07315	-0.098875	0.02703	0.02681	0.073865	0.16568	0.03545	0.051195	-0.044015	0.063145	0.090415	-0.0315	-0.003265	0.10991	-0.065995	-0.0239	0.052585	-0.014795
RAD24	-0.000485	0.070345	0.127105	-0.043535	-0.13801	-0.11387	-0.00026	-0.04873	0.06148	-0.08011	0.008895	-0.06513	0.02946	0.00279	-0.043395	-0.07555	-0.00405	-0.095715	-0.039735	0.060175	-0.12823	-0.069715	0.062365	0.012835
RAD52	0.900965	0.29159	0.157915	0.36846	1.79253	0.644745	0.034095	0.146505	0.278745	0.08097	0.042815	0.17981	0.005045	0.074705	-0.034145	0.002175	-0.00343	-0.04011	0.02676	0.013875	-0.01823	0.424305	0.04811	0.0268
RAD53	0.154865	0.04638	0.084895	-0.05188	0.057015	0.374965	0.01307	-0.03896	-0.021065	0.090185	0.13759	-0.14465	0.021355	0.05346	-0.054155	-0.0279	0.07161	-0.04379	0.00304	0.069565	-0.07485	0.02021	0.080625	-0.012235
RAD61	0.019555	0.09188	0.048695	0.00368	-0.11649	-0.05412	0.10062	-0.022235	0.051105	0.082095	-0.000165	-0.006895	0.036555	0.007575	-0.032705	-0.00888	0.04069	-0.074115	-0.05257	0.087695	-0.10537	-0.04613	0.048495	0.01702
RAD9	-0.224705	0.152545	0.02205	-0.09309	-0.2156	-0.144985	-0.089955	-0.04121	0.03714	0.00741	0.063685	-0.065915	-0.032325	-0.028135	-0.041665	-0.065275	0.00959	-0.1557	-0.025655	0.01255	-0.148685	-0.033835	0.00224	-0.020155
RCK2	0.038085	0.114755	0.075205	-0.083125	0.033745	0.08792	0.00801	0.10736	0.0231	-0.02991	0.105835	-0.082255	-0.00933	-0.01247	-0.03851	-0.01066	0.064255	-0.070885	0.079325	0.03612	-0.069535	0.03286	0.042475	0.012015
RDH54	-0.135825	0.07046	0.10798	-0.12551	0.138975	-0.029475	0.075835	-0.051465	0.047815	-0.044665	0.012385	-0.065475	-0.04327	0.010865	-0.041685	-0.078425	0.047125	-0.09217	-0.013865	0.06116	-0.12816	0.031485	0.051345	-0.02908
RED1	-0.011975	0.001155	-0.030835	-0.05583	0.00993	0.04002	0.11432	0.006675	0.07217	-0.034505	0.070885	0.160345	-0.0141	-0.007945	-0.04405	0.014055	0.051825	0.003645	0.02813	0.01211	-0.022155	-0.02818	0.03103	-0.010625
REF2	0.052615	0.20103	0.141755	0.284235	0.33921	-0.089115	0.113045	0.03382	0.186105	0.294135	0.119875	0.29899	-0.02476	-0.00596	-0.00361	0.009885	0.0404	0.01441	0.076315	0.12386	-0.001505	0.04945	0.04852	-0.002375
REG1	-0.06602	0.188235	0.08182	0.1406	0.105315	-0.21242	0.077815	-0.09187	0.048285	0.115885	-0.03929	0.07129	0.023835	-0.018305	-0.01257	-0.0565	0.038655	-0.082355	-0.019005	0.06965	-0.12565	-0.09615	0.02391	0.033735
RET3	1.14367	1.23886	0.94533	1.2054	1.0408	0.97961	0.89757	1.01902	1.07582	1.11095	-0.05508	-0.373705	0.0096	0.01514	-0.031805	-0.02983	0.030875	0.068505	0.077245	0.04892	-0.06715	0.03806	0.04639	-0.00391
RFA1	0.3321	0.982635	0.78335	1.37238	2.01945	0.4033	0.235025	-0.038565	1.43715	0.555355	0.18778	-0.090275	0.311995	0.015685	0.11529	-0.021505	0.10831	-0.02472	-0.01046	0.057485	-0.038675	0.9187	0.0337	0.00458
RFA2	0.854375	1.57587	0.849175	1.79878	1.74341	1.08363	0.56755	0.10105	0.945985	1.06814	0.186335	0.170405	0.25343	0.112515	0.09369	0.012175	0.11958	0.074445	0.020055	0.13431	-0.056325	1.15386	0.0802	0.00273
RGD2	0.44638	0.00797	0.004925	-0.14452	2.02898	0.015725	-0.00864	-0.019175	0.042325	0.02799	0.05717	-0.077665	0.01688	0.05823	-0.04648	-0.02166	0.015905	-0.013705	0.04674	0.064425	-0.04167	0.646435	0.02739	0.002905
RGP1	-0.283435	-0.09512	0.006165	-0.28035	-0.117855	-0.16128	-0.068835	-0.160725	-0.106335	-0.09039	-0.00228	-0.136795	-0.008505	0.01394	-0.066185	-0.04939	0.030005	-0.10009	0.01082	0.032215	-0.098485	-0.069525	0.042365	0.006335
RIA1	0.14686	0.12948	0.0117	0.04256	0.035285	0.122445	0.030695	-0.028165	0.04177	0.026415	0.049035	-0.051225	0.00579	0.03946	-0.03481	-0.061845	0.00313	-0.093605	-0.02226	0.05528	-0.157745	-0.00869	0.03277	0.01981
RIX7	0.503215	-0.001815	0.049815	0.111805	0.482105	0.20467	0.02205	-0.05321	0.07414	-0.050645	0.006795	0.02909	0.002285	0.05723	-0.032625	0.001525	0.01395	0.05385	0.06092	0.02329	-0.01135	0.167555	0.02275	0.021375
RME1	-0.045985	0.03228	0.01305	-0.044795	-0.04325	-0.017635	0.01307	-0.023835	0.00123	0.00494	0.070215	-0.00137	-0.010635	-0.051365	-0.017465	-0.01555	0.01115	-0.05338	0.01145	0.002325	-0.010755	-0.01299	0.045355	0.012625
RMR1	0.15952	0.74987	0.84811	0.213515	-0.04803	0.735355	0.344635	-0.085925	0.663915	-0.078895	0.10411	-0.18549	-0.02729	-0.02155	-0.04011	-0.0061	0.033665	-0.132795	-0.0041	0.011005	-0.20104	-0.03278	-0.005175	-0.00604
RPH1	-0.09466	-0.00912	-0.0939	-0.0742	0.014295	0.11403	0.01436	-0.084375	-0.00276	-0.11334	-0.004635	0.132195	0.020825	0.07041	-0.042465	-0.012695	0.070005	-0.01533	-0.009975	0.10739	-0.071675	0.011205	0.061715	-0.00305
RRB1	0.05422	-0.005305	0.00015	0.07461	-0.022025	0.038925	-0.02634	-0.0252	0.062795	-0.00813	0.12661	0.109115	0.05454	0.09527	-0.04529	0.05547	0.072605	-0.00153	0.01079	0.097235	-0.03028	0.000785	0.04388	-0.024165
RRD1	-0.122085	-0.035775	-0.02736	-0.20826	-0.068395	-0.08411	-0.108115	-0.106235	-0.11686	-0.038025	0.004635	0.029195	-0.04599	-0.056725	-0.045035	-0.02611	0.049515	-0.06442	0.023805	0.02224	-0.05456	-0.0137	-0.000145	0.024695
RRD2	-0.04248	0.01362	0.041655	-0.130005	-0.001445	-0.045735	0.036555	-0.0632	-0.00707	-0.00028	0.12536	-0.021135	0.01477	-0.00355	-0.01791	-0.010705	0.07142	-0.05036	0.058175	0.05177	-0.051135	0.03666	0.08243	0.012335
RSC2	-0.323055	-0.049685	0.097775	-0.05017	-0.103565	-0.28558	0.104585	-0.0636	0.007285	0.06775	-0.01133	-0.15743	-0.029815	-0.035785	-0.062855	-0.010805	0.0101	-0.006755	0.040455	0.03389	-0.006635	-0.04676	-0.00435	-0.030825
RSC58	1.22772	0.39743	0.171335	0.557155	1.19786	0.22926	0.21316	0.15594	1.0554	1.69227	0.142425	0.5267	0.036115	0.020805	-0.01418	-0.004785	0.0482	0.02825	0.04873	0.07429	0.009375	0.058625	0.058465	0.00929
RTG2	0.410495	0.0655	0.072075	-0.02315	1.52611	-0.18758	0.087295	0.01941	0.1001	-0.02167	-0.17964	-0.034285	0.026755	0.08496	-0.00065	-0.079045	0.02494	-0.04157	0.035665	0.09918	-0.196425	0.92263	0.053545	0.02802
RTS1	1.48301	0.12053	-0.27077	0.91766	0.07506	-0.21878	-0.212135	0.49493	-0.33474	0.657025	-0.228855	-0.103085	0.20789	0.726825	0.287215	0.1452	-0.003115	0.01288	-0.07226	0.01392	0.235175	0.13179	-0.053515	-0.136865
RTT102	-0.324725	0.015515	-0.06075	-0.21788	-0.269035	-0.477355	-0.087795	-0.19151	-0.159545	-0.144505	-0.073605	0.02253	-0.045085	-0.022955	-0.06494	-0.064525	0.042545	-0.070555	0.00478	0.015435	-0.095785	-0.01118	0.02965	0.00316
RTT105	0.284495	0.481355	0.07496	0.368415	0.42634	-0.320875	0.275065	0.428415	0.478525	0.546305	-0.03196	0.578815	-0.0427	-0.019005	-0.03884	-0.006445	0.005365	-0.139065	0.00078	0.027825	-0.06898	-0.037025	0.041275	0.00176
RXT3	-0.10584	0.389865	0.54819	0.047585	0.26406	0.144935	0.362375	-0.07657	-0.06431	0.074435	0.225105	0.18183	-0.000935	0.01358	0.036425	0.05247	0.150865	0.013855	0.023935	0.152405	0.045965	0.05012	0.01539	0.061155
SAC3	0.000145	0.013385	-0.059305	-0.0868	-0.052755	0.00219	0.00328	-0.0702	0.004315	-0.081245	0.022965	-0.00972	0.004595	0.052815	-0.023805	0.00436	0.02999	-0.034805	-0.011095	0.06328	-0.10502	0.012705	0.07008	0.00482
SAK1	-0.33079	-0.064845	-0.10475	-0.37021	-0.49197	-0.359535	-0.24058	-0.237665	-0.193555	-0.268345	-0.125605	-0.245445	-0.03285	-0.009355	-0.04338	-0.04564	0.059205	-0.123175	0.005815	0.0138	-0.13554	-0.02282	0.045645	-0.003555
SCC2	-0.30908	0.015275	0.014495	-0.13786	-0.17821	-0.176645	-0.039155	0.06908	0.035185	-0.058735	-0.003795	0.201495	0.00612	0.031345	-0.049485	-0.020775	0.078015	-0.072905	0.030015	0.0811	-0.098215	-0.00041	0.05108	0.01284
SCC4	-0.16546	0.145625	0.05448	-0.16171	-0.26642	-0.312665	-0.068655	-0.127235	-0.00457	-0.166965	-0.127675	-0.154935	0.04048	0.06288	-0.02338	-0.055015	0.06169	-0.079065	0.025975	0.07418	-0.11593	-0.00761	0.082585	0.034105
SCM3	0.20115	0.13438	0.47677	-0.02712	-0.164625	-0.068495	0.04125	-0.057585	0.22357	0.280345	0.163265	-0.187595	-0.026615	0.022435	-0.00477	0.015045	0.095845	-0.012565	0.056945	0.044785	-0.002945	-0.02678	0.05512	-0.04842
SCP160	0.03553	-0.09476	-0.01796	-0.157025	0.067185	-0.086255	-0.03522	-0.01327	0.0578	0.11681	0.107645	-0.114645	-0.00951	0.024685	-0.021165	-0.01875	0.066725	0.038765	0.13006	0.03005	-0.06842	0.07942	0.04373	0.030745
SDS22	-0.065995	-0.029205	0.00208	-0.055935	0.02695	0.009275	0.005555	-0.02332	0.032965	-0.02157	0.07516	0.097705	0.019125	-0.00766	-0.01302	0.024385	0.04192	8e-05	0.050475	0.04199	-0.013415	0.03005	0.02437	0.008565
SEC1	-0.23406	0.232665	0.06148	-0.25083	-0.260535	-0.384435	1.20269	-0.225075	0.11349	0.172885	-0.190125	0.004205	-0.001925	-0.012705	-0.027315	-0.02408	0.05286	-0.131225	-0.00661	0.02904	-0.122545	-0.07131	0.033835	-0.037875
SEC10	1.93395	2.03302	2.02004	1.45677	0.53509	1.58007	0.843845	1.30974	1.99725	1.80105	0.07021	-0.017715	0.014155	-0.000265	-0.036735	0.001045	0.037185	-0.019285	0.06732	0.057355	-0.06206	0.02595	0.067845	-0.030185
SEC24	1.3766	1.21548	0.782905	1.20406	0.52612	0.75853	0.333835	0.608375	2.00628	0.87442	0.05043	0.124135	-0.0417	-0.013565	-0.03623	-0.016095	0.06949	0.0323	0.12464	0.051145	-0.06739	0.00446	0.03421	0.0185
SEC6	1.77578	1.64834	1.27575	1.55349	1.20559	0.112525	1.30388	0.771325	1.77338	1.90849	0.133415	0.43618	-0.005845	-0.0159	-0.01957	0.00914	0.058655	-0.05112	0.062725	0.01244	-0.02732	0.02563	0.034545	0.005205
SEM1	-0.03793	0.044805	0.05435	0.53213	0.04795	-0.073975	0.172185	0.10849	0.074145	0.23216	0.02247	0.14562	-0.010455	0.02242	0.02572	-0.02302	0.051875	0.02002	0.062285	0.046425	-0.01579	-0.000175	0.034635	0.023875
SET3	-0.130855	0.49681	0.77065	0.57573	0.16733	0.696715	0.83306	0.027815	-3.5e-05	0.1157	0.18442	0.160445	0.072035	0.005725	0.12531	0.04734	0.29076	0.235045	0.0317	0.429185	-0.04868	0.037995	0.0582	0.0465
SFH1	0.03596	0.103525	0.280955	0.090705	0.633035	-0.106635	0.105675	0.02181	0.75918	0.43254	0.23034	0.16648	0.01508	-0.024465	-0.015905	0.0133	0.0893	0.0224	0.06319	0.081245	-0.05055	0.094595	0.05966	0.02489
SFI1	-0.014725	0.265835	0.14792	-0.02776	-0.114375	0.32877	1.06885	-0.138745	0.151505	0.63142	-0.099275	-0.094795	0.036955	0.00556	-0.0369	-0.05129	0.012105	-0.08719	-0.053695	0.072825	-0.13354	-0.075925	0.062605	0.021415
SFP1	0.61974	0.486785	0.899835	0.221975	0.21147	0.318545	0.201095	0.17167	0.709565	0.45855	0.14108	0.62143	-0.01821	0.009575	-0.064945	-0.032045	0.03291	-0.10067	-0.00137	0.026345	-0.069535	0.05692	0.01946	-0.00552
SGF29	-0.053225	-0.004265	-0.02395	-0.024775	0.24869	0.051545	-0.078965	-0.037445	0.059555	0.06379	0.0061	0.3649	-0.016715	0.023295	-0.0308	0.010825	0.0654	0.148455	0.018055	0.157155	0.009655	0.237515	0.079515	-0.033015
SGO1	-0.197315	0.09336	0.19955	-0.218175	0.592715	-0.11358	0.029995	-0.08887	-0.07532	-0.1348	0.014575	0.23287	0.03815	0.055645	0.0491	-0.02821	0.030195	-0.067935	-0.0553	-0.021895	-0.076795	0.08169	0.02817	0.086365
SGT1	0.053865	-0.02018	-0.21037	-0.044695	0.22046	-0.28739	0.11802	-0.01707	0.510875	0.265415	-0.147695	-0.03832	-0.04502	-0.025695	-0.05197	-0.02347	-0.04221	-0.055135	-0.026485	-0.00177	-0.063175	-0.06683	-0.006105	-0.017975
SHE1	-0.01009	0.01263	-0.01317	-0.030625	0.04698	0.057385	0.04359	-0.00649	0.02798	0.050315	0.127915	0.110355	0.00485	-0.04039	-0.03177	0.010335	0.04109	-0.02255	0.03027	0.02606	-0.053185	0.004595	0.030735	0.01095
SHE2	0.811935	-0.00028	-0.034265	0.06531	1.70589	0.57816	0.05879	-0.02087	0.018095	-0.072695	-0.034805	0.001585	0.037155	0.258675	-0.01868	-0.007115	0.03636	0.001125	0.046	0.10428	-0.02968	0.37403	0.039795	-0.0198
SHP1	-0.12397	0.103025	0.05731	-0.121195	0.15766	0.53054	0.097945	-0.059225	0.009015	-0.041265	0.046005	-0.06719	0.004015	0.051615	-0.039435	-0.0567	0.0223	-0.02739	-0.036005	0.121005	-0.11796	0.129265	0.075525	0.02128
SIC1	0.05601	0.06174	-0.12126	0.3407	-0.15416	0.175055	0.00925	-0.17234	-0.09268	-0.0328	-0.06831	-0.35357	0.013485	0.002725	-0.04495	0.05123	0.039895	-0.17944	-0.016495	0.040725	-0.103275	0.035835	0.028545	6e-05
SIF2	0.0589	0.135895	0.641145	0.171525	0.37344	0.62376	0.916665	-0.042675	0.077105	0.165345	0.34823	0.02027	0.067575	0.07139	0.000195	0.06556	0.154115	0.025625	-0.020745	0.267065	-0.05073	0.06329	0.045845	-0.012255
SIT4	0.080295	-0.000925	0.00962	-0.01131	-0.019975	0.12239	0.05918	-0.07119	-0.02146	-0.062425	0.05036	-0.003285	0.00059	0.016525	-0.025955	0.028085	0.00301	-0.059045	0.006265	0.024925	-0.011945	0.04033	0.014835	0.00978
SIZ1	-0.012695	0.045465	0.07622	0.23468	-0.132245	-0.18944	0.279595	-0.1163	0.086295	0.08929	-0.04688		0.045525	0.106105	-0.01666	0.02905	0.038445	-0.028505	-0.00689	0.11891	-0.10823	-0.020545	0.03707	0.00843
SKP1	0.041515	-0.03019	-0.140065	-0.016065	-0.15676	0.05275	0.0575	-0.00864	-0.02656	-0.079505	0.015275	-0.215835	-0.044695	-0.123055	0.17483	0.02777	0.07795	-0.005075	-0.122935	0.105865	-0.144	-0.019605	-0.03729	-0.038935
SLD7	-0.16075	0.170555	-0.16443	-0.07071	-0.23921	0.04606	-0.33961	-0.014405	-0.28124	-0.19845	-0.162345	-0.097075	0.023485	-0.07881	0.224585	0.16151	0.0172	0.076075	-0.133535	-0.002415	0.06422	0.282185	-0.0992	-0.093085
SLI15	2.05256	1.14681		1.87913	1.91998	1.19379	1.87912	0.865465	1.52359	1.68302	0.10138	1.25456	-0.017855	-0.01564	-0.04453	-0.024375	-0.04168	-0.045895	-0.02903	0.01198	-0.071995	0.443815	0.073665	-0.003535
SLK19	0.38158	0.11281	-0.221935	-0.042555	1.56096	-0.10708	0.12908	0.02053	0.069245	0.047875	-0.15283	-0.02409	-0.04228	-0.043065	-0.050415	-0.02904	-0.08094	-0.104215	-0.092625	-0.124365	-0.107445	0.131685	-0.03348	-0.0579
SLT2	0.023085	-0.08613	-0.03977	0.046765	0.094085	0.180785	-0.01529	-0.066555	0.06929	-0.00152	0.13966	-0.166905	0.03892	-0.014075	-0.024115	0.0022	0.04703	-0.08957	-0.00325	0.05176	-0.012145	0.096555	0.033075	0.00803
SLX8	-0.100575	0.386575	-0.020915	-0.08921	0.02154	-0.34925	0.259715	-0.135725	0.18471	0.13348	-0.03085	-0.29036	-0.030425	0.00528	-0.024465	-0.025855	0.116075	-0.12901	0.016885	0.06075	-0.08854	0.019025	-0.000635	0.008165
SLY1	0.031535	-0.001555	0.01632	-0.000905	0.060335	0.08412	-0.027075	0.02981	0.031195	0.0166	0.00124	-0.07027	0.05798	0.093065	-0.010865	-0.01337	0.051955	0.038825	0.04969	0.11058	-0.05314	0.060105	0.09014	0.003005
SMC1	-0.10304	0.46297	0.1974	-0.07489	0.599165	0.28281	0.126575	0.042625	-0.008025	0.059285	0.033625	-0.104545	-0.04084	-0.001025	0.06924	-0.020955	0.07985	-0.08473	0.025805	0.063645	-0.10965	-0.005845	0.064015	0.030805
SMC2	0.319585	0.46571	0.91085	1.39932	1.41186	0.613145	0.587405	0.09631	1.02586	0.463715	0.166475	0.093935	0.02616	0.00078	0.021065	-0.008725	0.121935	-0.01955	-0.03165	0.1378	-0.10068	0.01042	0.05547	0.048905
SMC3	0.02639	-0.009585	0.11001	-0.025285	0.472085	0.240485	0.07577	0.146755	0.042125	-0.0009	0.088465	0.119085	-0.046935	-0.060115	-0.0212	-0.012175	0.02944	-0.032205	0.03895	0.02758	-0.05402	0.048825	0.017725	-0.015095
SMC4	-0.08003	0.422165	0.89081	-0.13156	0.237825	0.2211	0.245745	-0.04335	-0.039375	-0.06289	0.142115	-0.04038	-0.01297	0.05731	0.12092	-0.0053	0.24982	0.026075	0.014105	0.179305	-0.0988	0.091745	0.0671	0.063695
SMC5	0.593085	0.31124	0.40246	0.592755	0.48307	0.20479	0.12169	0.081175	0.61549	0.45104	0.167595	0.31191	-0.004365	-0.06714	-0.032075	0.020515	0.034695	-0.03643	0.011205	0.03735	-0.049035	0.000985	0.03308	0.024915
SMC6	1.1526	0.401255	1.16991	0.77184	1.80777	1.19613	1.17776	0.64399	0.73539	0.662815	0.720515	0.25241	0.011975	-0.00244	-0.025585	0.03084	0.090325	-0.043455	0.03914	0.084725	-0.039615	0.072395	0.056425	0.004685
SMT3	-0.15287	-0.04777	-0.13792	-0.25546	-0.13361	-0.183315	-0.05787	-0.099055	-0.117675	-0.09075	-0.11258	-0.23713	-0.004535	0.00186	-0.013105	-0.034745	0.07744	-0.06109	0.037205	0.06138	-0.127545	0.059395	0.05406	0.0445
SNF1	0.0069	0.164435	0.107715	-0.14738	0.087695	-0.163405	0.019655	-0.080165	0.046695	0.124705	0.027895	0.03424	-0.05879	-0.021545	-0.02442	0.00448	0.030435	-0.11664	0.0492	0.04187	-0.09088	0.016765	0.040815	0.026845
SNT2	0.020835	-0.012615	-0.010265	0.06032	0.03167	0.3381	-0.06552	-0.00273	0.01522	0.02349	0.038875	0.02621	0.017585	0.028015	0.00766	0.022365	0.05867	-0.045155	0.049665	0.056365	-0.004615	0.005435	0.05315	-0.009845
SPC105	1.90036	0.089105	-0.315295	0.077405	1.54364	0.06894	0.25831	-0.00283	0.182105	-0.015585	-0.025375	-0.00686	0.012465	0.416285	0.09492	0.04003	-0.065335	-0.0393	-0.022425	0.009795	-0.13306	0.233975	0.06846	-0.014
SPC110	0.3387	0.567755	0.5429	0.250245	0.398535	0.4462	0.15786	-0.0442	0.53412	0.4575	-0.05724	0.053895	0.02	0.024575	-0.03391	-0.04989	0.134425	-0.10241	0.021175	0.0699	-0.09934	0.05031	0.079605	-0.011225
SPC19	0.009775	0.00896	-0.128765	-0.08671	0.120405	-0.199835	-0.02459	-0.008175	-0.097905	0.214495	0.03946	-0.180335	-0.07036	-0.10824	0.137705	0.07095	0.04103	-0.05881	-0.097465	0.024945	0.04528	0.005685	-0.04768	-0.056615
SPC24	2.37821	0.12294	-0.229475	0.09517	1.86437	0.81509	0.491185	0.21986	-0.021145	1.43277	0.1597	-0.097565	-0.035115	0.83889	0.05714	-0.04385	-0.114895	-0.005455	-0.096865	0.00369	-0.0385	0.838055	-0.07955	-0.030785
SPC25	1.77162	-0.00632	-0.11429	-0.204615	2.11375	0.29115	0.741085	0.08609	0.286485	1.95214	-0.00639	0.002	-0.043855	0.402275	0.023855	-0.02214	0.010755	-0.00041	-0.008115	-0.03504	0.08513	0.291195	0.007335	-0.032625
SPC29	2.04114	2.06622	1.56078	1.34728	2.1094	1.35893	0.9344	0.158495	2.10698	2.11818	0.052575	0.67761	0.05782	0.07469	-0.01112	0.00814	0.07792	-0.04904	0.03761	0.073905	0.17379	0.25963	0.061025	-0.02465
SPC34	0.33521	-0.02865	-0.02343	-0.060675	-0.113915	-0.023185	0.02306	-0.11368	0.141065	-0.00493	-0.119195	-0.15905	-0.02399	-0.02822	0.0676	0.02903	0.05282	-0.072945	0.01505	-0.031465	0.055015	-0.01823	0.0156	0.009845
SPC42	1.97235	1.73781	1.25206	1.06154	1.45736	1.38262	1.15037	0.698235	1.18277	1.53397	-0.11643	0.264225	-0.03349	-0.0369	-0.01135	-0.025745	0.041715	-0.002045	-0.05135	-0.001355	-0.114365	0.04423	-0.003975	-0.042345
SPC72	-0.135785	-0.00349	-0.03133	-0.24936	0.14496	0.116525	0.03831	-0.030775	-0.04718	-0.014645	0.117675	0.263315	-0.022405	-0.0151	-0.02012	-0.03281	0.071325	-0.05244	0.06975	0.05049	-0.11178	-0.047275	0.0541	0.0583
SPC97	0.68353	0.32414	0.536075	-0.035045	2.09979	-0.12556	0.2235	0.02247	2.04625	-0.03896	-0.143945	0.015455	0.06648	0.25487	0.17609	0.002995	0.063085	-0.045985	0.052495	0.07871	-0.06037	1.17489	0.078715	0.09011
SPP41	0.12826	0.004275	0.03103	-0.106925	-0.03813	0.07119	-0.014065	-0.0006	0.00986	-0.08412	0.05789	-0.02654	-0.002495	0.00586	-0.04637	-0.048295	0.03939	-0.06569	0.002505	0.07743	-0.129725	-0.03008	0.067025	0.031815
SPS1	-0.07159	0.61023	-0.147635	-0.05506	-0.301105	-0.3132	0.12583	-0.125835	-0.16218	0.08472	-0.03919	-0.30301	0.020575	-0.09538	0.087785	0.083685	-0.011195	-0.106145	-0.06162	0.006895	0.07063	0.06749	-0.080205	-0.11029
SPT4	-0.12097	0.295855	-0.015105	-0.02357	-0.21337	-0.0488	0.00362	-0.07857	0.32665	-0.01258	-0.05325	-0.17465	-0.00657	-0.01378	0.023675	0.102955	-0.01242	-0.016565	-0.029	0.04457	-0.096885	0.11468	0.02682	0.04266
SRM1	-0.014285	0.602285	0.27422	0.15972	0.17565	0.009295	0.044095	-0.029295	0.088035	0.039365	0.147085	-0.014145	0.02374	0.008245	0.030225	-0.012365	0.089775	0.005905	0.064415	0.039195	0.01807	0.033305	0.03186	0.031745
SSD1	-0.064385	0.034535	0.05191	-0.10576	-0.00155	-0.01793	0.085075	-0.00066	-0.030185	0.045495	0.08968	0.075015	-0.021955	-0.04635	-0.02772	-0.01672	0.014065	-0.01549	0.09238	0.01045	-0.05203	0.10774	0.009315	0.02276
SSK2	-0.297465	0.117195	-0.23651	-0.366575	-0.216415	-0.012245	-0.108405	-0.18838	-0.227255	-0.27206	-0.403115	0.01287	0.0058	0.0118	-0.03035	0.02884	0.100215	-0.11084	-0.006135	0.082945	-0.12009	-0.050865	0.042775	-0.00081
SST2	0.245505	0.085345	0.06764	0.08415	0.348445	0.087105	0.101415	-0.06817	0.253135	0.084105	0.02491	0.13318	0.006325	0.014325	-0.012415	0.012335	0.05851	-0.03169	0.049865	0.063655	-0.00112	0.051875	0.02078	0.003515
STE20	-0.025525	0.043425	0.065905	-0.179645	-0.13226	-0.101165	-0.07802	-0.03676	-0.087135	0.058485	0.099365	0.204785	-0.06325	-0.03473	-0.03012	-0.034275	0.004915	-0.07301	0.04477	0.035095	-0.051575	-0.05407	0.02918	0.04966
STH1	-0.066795	-0.06505	-0.111715	-0.09409	0.03657	-0.067125	0.02803	-0.076425	-0.049595	-0.0121	-0.0071	-0.09853	0.010515	-0.001895	-0.045155	-0.004325	-0.004805	0.00482	0.00388	0.103055	-0.072775	-0.022145	0.07312	-0.011085
STS1	1.32306	0.718755	0.040795	0.33992	1.48277	0.12721	0.01567	0.13761	0.788555	0.040385	-0.081535	-0.0678	-0.0621	-0.07422	-0.05812	-0.004455	-0.029155	-0.084235	0.02995	0.031795	-0.0742	0.15909	-0.03251	-0.00558
STU1	1.31581	0.444125		0.25609	-0.011595	-0.01679	0.15062	0.07496	-0.22668	-0.217005	-0.313795	-0.17739	-0.006965	-0.003235	-0.067985	-0.058555	-0.15058	-0.076785	-0.05165	0.027815	-0.09582	-0.05988	0.058905	0.01698
STU2	0.598545	-0.03054		0.013925	1.38928	-0.143515	0.057035	0.09347	0.11711	-0.033535	0.002215	0.088715	-0.04183	-0.03853	-0.026715	-0.03324	0.004175	-0.02218	0.023715	-0.00279	-0.05466	0.509645	0.02159	0.00351
SUI2	0.074335	-0.027265	-0.058825	0.462915	0.141045	-0.089175	0.294795	0.303225	1.11827	0.50253	-0.0534	1.30139	0.102625	0.154965	-0.02032	-0.03171	0.06348	0.10947	0.064025	0.149465	-0.09208	0.057695	0.11065	-0.060655
SUM1	0.29604	0.21353	0.286045	-0.12279	0.221195	0.552105	0.14709	-0.107425	0.059335	0.17438	-0.08556	0.421745	-0.074615	0.10621	-0.042015	-0.02586	0.106905	-0.02365	0.014695	0.19647	-0.06067	0.12786	0.0015	0.07799
TAF12	0.24885	0.06025	-0.02969	0.443665	0.933255	-0.409355	0.77833	0.285065	0.62288	1.0214	-0.05661	0.99528	0.037155	0.064895	-0.036985	-0.03282	0.031825	0.035045	0.018165	0.1668	-0.0534	0.129105	0.08345	-0.017755
TAH11	-0.039385	0.112565	0.141725	-0.048495	-0.033195	0.014425	0.09339	-0.031965	0.02192	-0.03406	0.027935	-0.00309	0.004935	0.04092	-0.02899	-0.082115	0.034435	-0.07624	-0.016095	0.08919	-0.124715	0.01101	0.052345	0.02118
TBF1	2.11763	0.20014	0.539585	0.04182	2.1732	0.68135	0.432575	0.111805	-0.00079	0.028185	0.15346	0.0642	-0.007865	0.323585	-0.039595	-0.04936	0.047995	-0.02841	0.01566	0.10165	-0.128435	0.288475	0.07334	0.04619
TDA1	-0.028335	0.043555	0.022265	-0.05619	-0.08093	-0.00912	-0.030925	-0.0457	0.002565	-0.02613	-0.02704	-0.053875	0.037045	0.07795	-0.02113	-0.0247	0.05466	-0.012655	-0.01121	0.096635	-0.10068	0.054915	0.07765	0.013745
THP1	0.077205	0.26418	0.449975	0.03177	0.958545	-0.127845	0.476905	0.269875	0.183005	1.07202	0.18792	0.34349	0.018065	0.04639	-0.0313	-0.05307	0.086415	-0.08456	0.01376	0.03876	-0.12807	-0.01869	0.04985	0.02683
TIP41	-0.060475	0.00065	0.10352	-0.06467	0.030865	-0.098025	0.057725	0.00369	0.024245	-0.022155	0.062115	0.051265	-0.02746	-0.05467	-0.0218	-0.02669	0.04336	-0.07842	0.03384	0.00305	-0.063635	0.03904	0.026765	0.00404
TOF2	0.00695	0.010075	0.175125	0.032885	-0.04414	0.111575	0.08257	-0.00181	0.09231	0.059055	0.044325	0.08991	0.0413	0.046765	0.00392	0.040775	0.156945	-0.02721	0.022555	0.13012	-0.054555	0.008895	0.04407	-0.000455
TOM1	-0.158265	-0.140955	-0.107175	-0.100665	-0.023135	-0.285775	-0.07874	-0.050355	-0.036335	-0.1266	-0.00376	-0.278795	0.024625	0.01487	-0.04406	-0.01608	0.03727	0.009785	0.01296	0.10032	-0.08856	-0.050855	0.08516	0.01179
TOM20	0.028975	-0.002465	1.32871	-0.06583	0.002145	-0.226635	0.032365	-0.092845	0.07186	-0.081165	-0.001915	0.067435	0.047385	0.10816	0.00213	0.015585	0.48248	0.00122	0.031385	0.10193	-0.11443	0.01472	0.088145	0.02059
TOM70	-0.00893	0.037685	1.07771	-0.00231	-0.00026	0.00605	0.069115	0.01828	0.079635	0.093275	0.11402	-0.01711	-0.01754	-0.01444	0.001045	-0.019255	0.45554	-0.037405	0.008985	-0.01349	-0.02756	-0.043865	0.02953	-0.00061
TPD3	0.836865	-0.158035	-0.15645	1.84424	1.78679	-0.077665	0.051415	0.219465	0.065845	1.50757	0.228055	0.97043	2.30442	0.380895	0.030145	-0.023385	-0.00132	0.02897	0.056265	0.075445	0.03383	0.16118	0.048925	0.060105
TPK1	0.029505	0.15472	0.11728	-0.031645	0.022025	-0.051695	0.070865	-0.01512	0.09033	0.002295	0.080045	-0.060545	0.03138	0.0699	-0.004735	-0.049065	0.0397	-0.03391	0.00421	0.076145	-0.13441	0.0318	0.08237	0.03928
TPS2	0.01241	-0.202845	-0.0251	0.192665	0.05161	0.184275	0.05873	0.12	0.080675	0.02575	0.068215	-0.022275	-0.017355	0.05449	0.004795	0.017325	0.031385	0.064625	0.11729	0.0324	0.02418	-0.02298	0.024785	-0.01257
TRF5	-0.0709	-0.028935	-0.02707	-0.10309	-0.15211	0.01227	0.03681	-0.04185	0.02541	0.037375	0.03034	-0.03368	0.02152	0.004935	-0.04105	-0.01655	0.020615	-0.02323	0.020405	0.05612	-0.0889	-0.00584	0.105	0.00452
TRM112	0.371995	1.46365	0.47603	0.5202	-0.16957	-0.08529	0.17708	0.23783	0.867375	0.543485	-0.018855	-0.068705	0.00247	-0.01133	0.210325	-0.017535	-0.019635	-0.10661	-0.08354	-0.06211	0.017475	0.114865	-0.001175	0.01198
TRP1	-0.28414	-0.05636	-0.004485	-0.28637	-0.80642	-0.54063	-0.346015	-0.22519	0.08558	-0.222365	-0.57595	-0.29218	-0.111685	-0.11537	0.02967	-0.028305	0.148675	-0.354985	0.188415	-0.048785	0.006245	-0.06176	0.00768	0.065735
TRS20	1.15498	0.303075	0.124925	0.25938	0.694865	0.252245	1.34779	-0.040535	1.06133	1.22694	-0.103445	0.223915	0.04912	0.061735	-0.0075	-0.000915	0.047555	-0.068765	-0.02353	0.11688	-0.088885	0.00577	0.074515	0.01135
TSA1	-0.239295	0.04512	-0.058795	-0.213765	-0.164655	-0.091495	-0.0567	-0.04864	-0.06208	-0.10765	-0.05092	0.0038	0.00775	0.022925	-0.048865	-0.067025	0.04946	-0.1075	0.00016	0.065915	-0.13027	0.0115	0.064345	0.009625
TSR2	0.043785	0.153985	0.0453	0.40909	0.716175	0.212925	0.13258	0.17403	0.868195	0.195005	0.057855	0.35172	-0.01553	-0.01762	-0.039605	0.001275	0.036775	-0.037075	0.05679	0.031495	0.015015	0.01523	0.01522	0.022175
TUB1	-0.06574	0.05914	0.016965	0.04671	-0.24151	-0.15222	0.105965	-0.0082	0.10223	-0.050305	0.13258	0.23055	-0.01827	-0.00285	-0.03507	0.04004	-0.057325	-0.011385	0.05074	-0.00943	-0.023025	0.008165	0.007105	0.00518
TUB3	0.198125	0.136545	0.10481	0.18093	0.098755	0.114115	0.10013	-0.01225	0.014095	0.002695	0.508545	0.127075	0.065695	0.073915	0.036595	0.0911	0.08789	0.01251	0.04925	0.06432	-0.05664	0.030375	0.06503	0.024525
TUB4	-0.019455	-0.029095	-0.063795	-0.02267	-0.077145	-0.26443	0.016575	0.017195	-0.078415	-0.02564	0.06316	-0.008565	-0.031785	-0.036575	-0.035145	-0.020625	-0.0456	-0.027495	-0.110765	0.01171	-0.063765	-0.052915	-0.01655	-0.02175
UBA1	-0.175905	0.054735	0.14235	0.267255	-0.03391	-0.25656	0.017055	-0.05064	0.045215	-0.011935	0.02953	-0.050505	0.061095	0.050755	-0.029515	-0.03059	0.048995	-0.059555	0.029785	0.072025	-0.07336	0.06012	0.08437	0.04306
UBA2	-0.03642	0.065545	0.022605	0.024625	0.009705	0.018675	0.017325	-0.021025	0.03161	0.029495	0.065815	0.045615	-0.01633	-0.07072	-0.040965	-0.000695	-0.002865	-0.014515	0.004175	-0.018565	-0.02768	0.02303	0.03229	-0.005915
UBC5	-0.09556	0.09114	0.009945	-0.11753	-0.128095	-0.235385	-0.073345	-0.06371	0.021595	0.000755	-0.073985	-0.041485	0.008275	0.03678	-0.061495	0.048415	0.02885	-0.15158	-0.056755	0.05367	-0.045595	0.008315	0.025955	0.044295
UBC9	-0.168065	0.008435	0.049015	-0.036705	-0.068745	0.130895	0.18425	-0.08104	-0.047605	0.0517	0.15357	0.06011	0.003165	0.001835	-0.01283	-0.06197	0.049915	-0.06114	-0.009675	0.058115	-0.12736	-0.032695	0.06541	-0.01337
UBI4	-0.286095	-0.009915	0.03849	-0.134345	-0.04639	-0.14677	-0.058335	-0.07454	0.009865	-0.15823	-0.02623	0.471155	0.01451	0.046375	-0.01972	-0.046495	0.0665	-0.06114	0.01984	0.086695	-0.138075	0.060635	0.068295	0.066915
UBP3	0.442045	0.29622	0.15408	0.232435	0.233625	0.5897	0.2013	0.33688	0.360405	0.339365	0.06881	0.130765	0.002035	-0.009275	0.00521	0.020295	0.03518	-0.04592	0.14023	0.016525	-0.025435	-0.004415	0.035105	-1.5e-05
UBR2	-0.13875	-0.16422	0.28436	-0.27304	0.053095	0.050385	0.122665	0.108005	0.136785	0.008695	0.578715	-0.34338	-0.069415	-0.03527	-0.073905	-0.011645	0.075085	-0.04134	-0.004075	0.02556	-0.058145	0.016505	0.05216	-0.01582
UFD4	-0.173445	0.318965	-0.102035	-0.00741	-0.23347	-0.28594	-0.245555	-0.12803	-0.06896	-0.07257	-0.13389	-0.39438	0.022365	-0.021855	-0.10833	-0.03935	-0.010105	-0.092505	-0.007495	0.00141	0.0951	0.200835	-0.00214	-0.00245
UFE1	0.71767	0.77665	0.64241	0.31852	-0.09074	-0.048855	-0.147345	-0.21859	1.53025	0.32967	-0.109595	-0.175665	0.042825	0.06555	-0.046525	-0.00937	0.032185	-0.00743	-0.003	0.085075	-0.100205	-0.01561	0.08635	-0.03369
ULP2	-0.275735	-0.10039	-0.07936	-0.253785	-0.07068	-0.230475	-0.101965	-0.21318	-0.02931	-0.045965	0.031925	0.07497	0.02735	0.03601	0.027925	-0.019595	-0.028095	-0.052665	-0.021165	-0.00515	-0.08657	-0.164995	0.045745	0.056115
ULS1	-0.085935	0.10948	1.01052	-0.075225	0.76635	0.85869	1.90617	-0.05624	-0.058985	0.183265	0.555585	-0.106485	0.00834	0.1005	0.00263	0.134465	0.27553	0.18389	0.01786	0.65808	0.023925	0.213575	0.067285	0.04851
UME1	-0.156325	0.393725	0.430775	0.00606	0.01567	0.02893	0.499215	-0.14531	0.02962	0.034495	0.003975	-0.12664	-0.01699	-0.048865	-0.00147	-0.019195	0.16158	-0.110575	-0.03769	0.107405	-0.120625	-0.058105	0.01678	0.022365
URA2	-0.08435	0.189195	0.03749	-0.181445	0.05828	-0.004615	0.000835	0.021045	-0.099985	-0.04014	0.16537	0.07168	-0.039615	0.04218	0.04534	-0.046425	0.07457	0.01695	0.105275	0.07156	-0.090665	0.05196	0.0245	-0.01802
USE1	0.76968	0.710835	0.54349	0.41564	-0.130275	-0.239105	-0.055645	-0.15849	1.0053	0.182745	0.002435	-0.095285	0.005575	0.0027	-0.01363	0.0148	0.03724	-0.02742	0.056075	0.037675	-0.041605	-0.010295	0.02443	0.003745
UTP18	0.767885	0.312185	0.169935	0.59531	0.842615	0.238105	0.02485	-0.024315	0.86975	0.393925	0.052775	0.015845	0.01114	-0.01523	-0.031185	0.002435	0.019545	0.01891	0.00998	0.043075	-0.066625	0.078665	0.038735	-0.0111
UTP21	1.17397	1.15522	0.984525	0.61358	1.167	0.705605	1.00419	0.552165	1.07332	1.0616	0.43837	0.777855	0.05825	0.094825	-0.024175	-0.01406	0.05602	-0.03719	0.041875	0.12053	-0.116015	0.067285	0.092155	0.025435
VAM7	0.769005	0.58875	0.598335	0.544965	0.13145	0.6389	0.08517	-0.016655	0.815595	0.41822	0.074105	0.01255	-0.00426	-0.054575	-0.041215	-0.0127	0.00313	-0.050305	0.047055	-0.00306	0.038845	0.029955	0.0332	0.0021
VPS20	0.049865	0.133595	0.02004	0.07349	0.08821	0.12758	0.059505	0.047025	-0.11716	0.04558	-0.035875	0.011725	-0.287195	-0.29821	-0.208845	-0.15134	0.017655	-0.562265	-0.03495	-0.288255	0.08351	-0.262805	-0.23489	0.03235
VPS4	1.48274	1.05577	1.17397	-0.014245	0.899545	0.593805	0.21333	0.198215	0.94447	0.73842	0.04322	0.008145	0.03534	0.035985	-0.01342	-0.031145	0.038685	-0.045225	-0.01009	0.06697	-0.11309	0.06548	0.05974	0.01194
VPS54	0.51374	0.654015	0.291195	0.419435	1.17775	0.511985	0.53432	0.229185	1.00921	0.72994	0.081155	0.02514	0.035405	0.025145	-0.010265	-0.035165	0.040095	-0.066105	-0.02121	0.108235	-0.124565	-0.02581	0.04239	0.040435
WHI3	-0.024755	0.237795	0.17783	0.01273	-0.02507	0.092925	0.081695	0.06184	0.241285	0.213645	0.055275	-0.11563	-0.018035	-0.023145	-0.0501	-0.046885	0.028905	-0.09172	0.015835	0.016075	-0.1565	-0.05544	0.071945	-0.01436
WHI5	-0.043495	0.010015	-0.036355	-0.060975	0.114005	-0.15206	-0.040685	-0.085825	0.029955	-0.0566	-0.05785	-0.010755	0.03105	0.064155	-0.039805	-0.009085	0.042945	-0.01718	0.017125	0.127355	-0.100205	0.018035	0.088555	0.045875
YBP2	0.016455	-0.121185	-0.16603	-0.096925	-0.048005	-0.178855	-0.023105	-0.08433	-0.103135	-0.03949	-0.059155	-0.021415	-0.001985	-0.010555	-0.050485	-0.031925	-0.009205	-0.043865	-0.008355	-0.020245	-0.048715	-0.04686	0.00655	0.01166
YCG1	0.0886	0.668865	1.57181	-0.07877	1.15778	0.713055	0.2052	-0.049445	-0.04461	0.249395	0.38988	-0.015815	0.031955	0.006755	0.11777	0.04277	0.311815	0.042315	0.039395	0.10672	-0.02257	0.088965	0.06561	0.02127
YCS4	-0.054575	0.15061	0.182685	-0.13273	0.0837	0.106035	0.097	-0.04241	-0.011655	0.105315	0.200015	0.05015	-0.016735	-0.03792	-0.01724	0.03225	0.098645	-0.07724	-0.01156	0.034495	-0.062975	-0.020955	0.017825	0.008135
YDR161W	1.22996	0.95776	0.47183	1.60134	1.41382	1.0131	0.236325	0.13642	1.52957	1.1726	0.346465	0.56691	0.05219	0.01442	-0.07108	0.000365	0.061835	-0.050975	0.010685	0.04682	-0.041955	0.05142	0.045495	0.02156
YET1	0.099075	0.414915	0.230145	0.53807	0.36011	0.359325	0.0626	-0.0322	0.066545	0.176525	0.038455	-0.010215	0.065525	0.034525	0.119375	-0.01534	0.022075	0.085465	0.0463	0.01249	0.06399	-0.000635	0.026395	0.01325
YET3	0.14893	0.46325	0.13614	0.25731	0.307075	0.31603	0.054745	0.00611	0.0479	0.137585	0.063515	0.02336	0.120715	0.121915	0.181095	0.03708	0.121835	0.143355	0.039225	0.07475	-0.01109	0.067565	0.066055	-0.008805
YIP3	0.286095	0.593955	0.11389	0.296635	2.2079	0.301915	0.033215	0.020105	0.05072	0.13322	0.10466	0.053355	0.076995	0.105055	0.136955	0.01563	0.090435	0.10957	0.08136	-0.006995	0.02898	0.76732	0.02794	0.012265
YJR056C	0.38856	0.09814	0.082145	0.00686	0.713645	0.49661	-0.243645	0.104545	-0.04675	-0.133785	-0.062135	0.190965	-0.027295	-0.02484	-0.01909	-0.03022	0.08663	-0.13926	-0.012555	0.00805	-0.143625	0.23861	0.000745	-0.04488
YLR072W	0.14617	0.252665	0.083065	0.039735	0.205485	-0.16568	0.15786	-0.02925	0.28867	-0.08048	0.01625	-0.1813	0.012895	0.04814	-0.056355	-0.02322	0.030725	-0.047655	-0.06031	0.07784	-0.009985	0.00293	0.042255	0.05997
YNK1	0.07787	-0.04509	0.016885	-0.260895	0.533505	-0.06585	-0.0709	-0.039365	-0.002935	-0.032605	0.013905	-0.055205	-0.076895	0.01046	-0.044185	-0.03012	-0.00963	-0.07933	0.0226	0.011845	-0.05552	0.367185	0.02829	0.012845
YPR174C	0.47063	0.585735	1.76598	-0.12938	1.11774	-0.302905	0.19736	0.06027	0.074585	-0.05231	0.1392	0.1445	0.00477	0.21435	0.06241	-0.018275	0.35881	-0.041245	0.008495	0.140965	-0.046765	0.69927	0.072695	-0.0338
YRA2	1.5006	1.86164	1.0257	1.45856	1.39196	1.12528	0.940725	0.459045	1.45756	1.83413	0.03292	0.64026	0.003025	0.049285	-0.06352	-0.01526	0.0239	-0.11115	0.038295	0.056215	-0.106545	0.084635	0.071765	-0.01722
YTA7	-0.139835	-0.145365	-0.231195	-0.286115	0.07462	-0.111595	-0.11925	-0.205165	-0.13037	-0.194565	-0.13252	-0.059935	-0.045345	-0.00857	-0.03167	-0.058465	0.00062	-0.030615	-0.005315	0.11358	-0.084135	0.15281	0.014225	0.00966
YTM1	0.56899	0.92595	0.66174	0.54986	0.63404	0.17403	0.52582	0.53356	0.7562	0.93617	0.73453	0.72081	0.046525	0.044385	-0.08909	0.17004	-0.00397	-0.095545	-0.01691	0.0894	-0.066085	-0.009865	0.07362	0.02652
ZDS1	-0.054065	-0.014185	0.03587	-0.20678	0.020135	0.05151	-0.00668	-0.00707	-0.084665	-0.01217	0.20017	0.124515	-0.07384	-0.03785	-0.051325	-0.01451	0.04978	-0.06382	0.030435	0.03317	-0.0749	-0.038785	0.029105	0.011415
ZDS2	-0.0559	0.139445	0.057665	-0.131595	-0.08869	-0.173045	0.038455	-0.00821	0.073985	0.023315	0.04924	0.261545	-0.05359	-0.0494	-0.029895	-0.000885	0.06425	-0.07513	0.01211	0.024305	-0.05695	-0.040385	0.04452	0.047605
ZIP2	-0.227875	0.03539	0.010145	-0.200035	-0.149665	-0.204235	-0.012835	-0.08032	-0.06125	-0.1045	0.002005	-0.011255	-0.009115	0.038055	-0.051355	-0.05196	0.04505	-0.13389	0.039885	0.10892	-0.11909	-0.05021	0.08004	0.02666
ZTA1	0.30133	-0.156345	0.21067	0.14614	0.830945	0.148625	-0.02344	-0.09925	0.155165	-0.215655	-0.0495	-0.21625	-0.02543	0.042235	-0.037905	-0.03374	0.03455	-0.078105	-0.01117	0.032755	-0.04049	0.24916	0.031605	4.5e-05
