# Supplementary material for: Polo kinase recruitment via the constitutive centromere-associated network at the kinetochore elevates centromeric RNA
Source: PLoS Genet. 2020 Aug 18;16(8):e1008990. doi: 10.1371/journal.pgen.1008990 (PMC7455000; doi:10.1371/journal.pgen.1008990)
Supplement: S4 Data — Mean growth ratios, from four replicates, of pGAL1-CDC5ΔC-AME1 (pHT568) and pGAL1-CDC5 (pHT573) compared to pGAL1-empty (pGAL1-empty) are shown for each deletion and temperature-sensitive (ts) mutant. The colony sizes are normalized to the plate median colony size, which results in a conservative estimate of suppressors. The strength of suppression is organized by growth ratio of 4–6 as weak (+), 7–9 as moderate (++) and 10> as strong (+++). Growth ratios of <4 were not considered as suppressors. The individual suppressor data (deletion strains and ts mutants at 23°C, 26.5°C and 30°C) is split between tabs. (XLSX) [file pgen.1008990.s021.xlsx]

## Sheet: total CDC5∆C-AME1 suppressors
Systematic name	Gene Name	Mean normalized colony size (growth ratio of the corresponding mutant and plate median colony size)	Suppressor strength (+++ strong, ++ moderate, + weak)
YGR063C	SPT4	28.825	+++
YGR064W	YGR064W	28.23	+++
YOR198C	BFR1	17.5625	+++
YPR139C	LOA1	16.645	+++
YJL080C	SCP160	15.6075	+++
YDL061C	RPS29B	15.5	+++
YOL122C	SMF1	14.7775	+++
YGR104C	SRB5	14.4675	+++
YER030W	CHZ1	14.22	+++
YDL021W	GPM2	13.7925	+++
YIL165C	YIL165C	13.675	+++
YIL043C	CBR1	13.64	+++
YKL023W	YKL023W	13.42	+++
YLR227C	ADY4	13.1575	+++
YPR087W	VPS69	12.9425	+++
YGL136C	MRM2	12.345	+++
YGR081C	SLX9	12.265	+++
YER129W	SAK1	11.7175	+++
YER071C	TDA2	11.6033	+++
YKL011C	CCE1	11.53	+++
YOR227W	HER1	11.4975	+++
YDR200C	VPS64	11.3775	+++
YHR059W	FYV4	11.115	+++
YOR374W	ALD4	10.925	+++
YGR130C	YGR130C	10.9075	+++
YKL096C-B	YKL096C-B	10.875	+++
YOR220W	RCN2	10.845	+++
YIL101C	XBP1	10.75	+++
YDL200C	MGT1	10.65	+++
YER044C-A	MEI4	10.335	+++
YIL160C	POT1	10.205	+++
YOR242C	SSP2	10.1033	+++
YKL047W	ANR2	9.965	+++
YCL037C	SRO9	9.8575	+++
YHR135C	YCK1	9.85	+++
YCR061W	YCR061W	9.73333	+++
YBL083C	YBL083C	9.675	+++
YJR032W	CPR7	9.615	+++
YIL032C	YIL032C	9.5825	+++
YML042W	CAT2	9.4	++
YOR295W	UAF30	9.345	++
YDL218W	YDL218W	9.315	++
YIL057C	RGI2	9.2975	++
YPR049C	ATG11	9.25	++
YCR045C	RRT12	9.22333	++
YJL052W	TDH1	9.19	++
YIL111W	COX5B	9.1675	++
YDL224C	WHI4	9.095	++
YJR074W	MOG1	9.02	++
YBL022C	PIM1	9	++
YPL147W	PXA1	8.985	++
YKL073W	LHS1	8.965	++
YMR125W	STO1	8.9475	++
YMR293C	HER2	8.9275	++
YOR258W	HNT3	8.795	++
YNR010W	CSE2	8.795	++
YNL134C	YNL134C	8.79333	++
YBL082C	ALG3	8.78	++
YER171W	RAD3	8.78	++
YIL074C	SER33	8.74	++
YDL215C	GDH2	8.7	++
YER027C	GAL83	8.66667	++
YKL031W	YKL031W	8.64	++
YBR111C	YSA1	8.635	++
YBR235W	VHC1	8.625	++
YIL055C	YIL055C	8.57	++
YIL112W	HOS4	8.54	++
YML035C	AMD1	8.535	++
YLR090W	XDJ1	8.5125	++
YIL064W	EFM4	8.5	++
YOR247W	SRL1	8.47	++
YNL145W	MFA2	8.45667	++
YKR054C	DYN1	8.45	++
YIL079C	AIR1	8.45	++
YHR005C	GPA1	8.3625	++
YOR099W	KTR1	8.345	++
YCR085W	YCR085W	8.31333	++
YBR283C	SSH1	8.2525	++
YDR133C	YDR133C	8.2475	++
YFL011W	HXT10	8.165	++
YDR010C	YDR010C	8.1425	++
YGR256W	GND2	8.14	++
YDR513W	GRX2	8.125	++
YDL214C	PRR2	8.0775	++
YKR029C	SET3	8.025	++
YPR161C	SGV1	7.9025	++
YOR179C	SYC1	7.875	++
YIL107C	PFK26	7.85	++
YPL159C	PET20	7.8125	++
YDL089W	NUR1	7.81	++
YCR037C	PHO87	7.7675	++
YDR460W	TFB3	7.75	++
YOR332W	VMA4	7.74333	++
YDL118W	YDL118W	7.7125	++
YBR113W	YBR113W	7.65	++
YCR046C	IMG1	7.6375	++
YKR017C	HEL1	7.625	++
YKR060W	UTP30	7.62	++
YBR048W	RPS11B	7.61	++
YDR422C	SIP1	7.5825	++
YOR358W	HAP5	7.5725	++
YPR092W	YPR092W	7.5375	++
YIL092W	YIL092W	7.52667	++
YLR272C	YCS4	7.375	++
YLR236C	YLR236C	7.37333	++
YJR075W	HOC1	7.3575	++
YFL048C	EMP47	7.3075	++
YML128C	MSC1	7.2875	++
YOL050C	YOL050C	7.2475	++
YPR073C	LTP1	7.22667	++
YDR488C	PAC11	7.21667	++
YNL021W	HDA1	7.21	++
YJL128C	PBS2	7.2075	++
YCR026C	NPP1	7.2	++
YGL194C	HOS2	7.165	++
YNR032W	PPG1	7.095	++
YDR503C	LPP1	7.0725	++
YHR036W	BRL1	7.0325	++
YIL135C	VHS2	7.02	++
YPL079W	RPL21B	7.015	++
YGL188C-A	YGL188C-A	7.0125	++
YOR020W-A	YOR020W-A	6.9	++
YJR004C	SAG1	6.87	++
YCR043C	YCR043C	6.84333	++
YPR191W	QCR2	6.84	++
YIL060W	YIL060W	6.8225	++
YGR036C	CAX4	6.815	++
YBR103W	SIF2	6.7925	++
YPR030W	CSR2	6.79	++
YJL190C	RPS22A	6.7725	++
YBL078C	ATG8	6.76	++
YDL076C	RXT3	6.75	++
YKL024C	URA6	6.75	++
YCR079W	PTC6	6.7175	++
YFL016C	MDJ1	6.6725	++
YEL012W	UBC8	6.67	++
YMR069W	NAT4	6.67	++
YNL155W	CUZ1	6.65	++
YCR024C-A	PMP1	6.65	++
YGL151W	NUT1	6.645	++
YBR193C	MED8	6.60667	++
YNL022C	RCM1	6.47	+
YKL040C	NFU1	6.47	+
YNR034W	SOL1	6.45667	+
YGL130W	CEG1	6.445	+
YMR110C	HFD1	6.435	+
YMR172C-A	YMR172C-A	6.2925	+
YIL134C-A	YIL134C-A	6.2875	+
YBR155W	CNS1	6.2875	+
YNL135C	FPR1	6.25	+
YMR091C	NPL6	6.215	+
YPL088W	YPL088W	6.155	+
YNL233W	BNI4	6.15	+
YGR218W	CRM1	6.105	+
YLR057W	MNL2	6.07	+
YDL160C	DHH1	6.0675	+
YLR064W	PER33	6.04333	+
YPR133C	SPN1	6.04333	+
YPR159W	KRE6	6.04	+
YKR016W	MIC60	6.025	+
YOR046C	DBP5	5.995	+
YOL114C	PTH4	5.98333	+
YBL031W	SHE1	5.925	+
YOR269W	PAC1	5.9	+
YGL127C	SOH1	5.885	+
YPR091C	NVJ2	5.8725	+
YNL121C	TOM70	5.8675	+
YNR039C	ZRG17	5.86	+
YIR020W-A	YIR020W-A	5.845	+
YNR025C	YNR025C	5.775	+
YPR059C	YPR059C	5.77	+
YFL034C-B	MOB2	5.77	+
YGR122W	YGR122W	5.73	+
YER148W	SPT15	5.7075	+
YLR285C-A	YLR285C-A	5.7	+
YLR082C	SRL2	5.6925	+
YDR196C	CAB5	5.6925	+
YGR075C	PRP38	5.6925	+
YIL066C	RNR3	5.66333	+
YER151C	UBP3	5.6175	+
YDR151C	CTH1	5.61	+
YCR050C	YCR050C	5.605	+
YOR243C	PUS7	5.58667	+
YCR006C	YCR006C	5.58667	+
YLR192C	HCR1	5.575	+
YBL006C	LDB7	5.57	+
YLL031C	GPI13	5.4975	+
YEL025C	YEL025C	5.4825	+
YOR257W	CDC31	5.46	+
YGR100W	MDR1	5.4225	+
YER019W	ISC1	5.4	+
YFR007W	YFH7	5.3925	+
YPR020W	ATP20	5.37	+
YJR152W	DAL5	5.35	+
YOR174W	MED4	5.33	+
YAL047C	SPC72	5.3275	+
YOL126C	MDH2	5.305	+
YLL052C	AQY2	5.285	+
YOR248W	YOR248W	5.265	+
YMR116C	ASC1	5.2525	+
YPL066W	RGL1	5.25	+
YOL123W	HRP1	5.24	+
YML014W	TRM9	5.2275	+
YCR106W	RDS1	5.2075	+
YGR289C	MAL11	5.17667	+
YIL034C	CAP2	5.16	+
YDR452W	PPN1	5.15667	+
YHR168W	MTG2	5.14	+
YPR117W	YPR117W	5.13	+
YNL197C	WHI3	5.125	+
YMR135W-A	YMR135W-A	5.0875	+
YLR113W	HOG1	5.06	+
YDL091C	UBX3	5.04	+
YJR065C	ARP3	5.03	+
YGL261C	PAU11	5.02	+
YJR127C	RSF2	5.01667	+
YDR363W-A	SEM1	5	+
YFR028C	CDC14	4.9825	+
YKR096W	ESL2	4.94333	+
YPR003C	YPR003C	4.94	+
YDR088C	SLU7	4.94	+
YOR133W	EFT1	4.9325	+
YHR129C	ARP1	4.9275	+
YBR171W	SEC66	4.86333	+
YDR263C	DIN7	4.8575	+
YBL010C	YBL010C	4.85	+
YML034W	SRC1	4.83333	+
YHL033C	RPL8A	4.8225	+
YOR074C	CDC21	4.82	+
YOR309C	YOR309C	4.77667	+
YLR269C	YLR269C	4.7675	+
YMR244C-A	COA6	4.74333	+
YML123C	PHO84	4.74	+
YNR024W	MPP6	4.73333	+
YHR033W	YHR033W	4.73333	+
YDL133C-A	RPL41B	4.7325	+
YER042W	MXR1	4.68667	+
YHL044W	YHL044W	4.68	+
YHR155W	LAM1	4.6775	+
YIL115C	NUP159	4.6775	+
YDL074C	BRE1	4.675	+
YDR212W	TCP1	4.6725	+
YNL102W	POL1	4.665	+
YPL043W	NOP4	4.6625	+
YHR051W	COX6	4.6225	+
YOL124C	TRM11	4.61	+
YPL009C	RQC2	4.61	+
YLL049W	LDB18	4.61	+
YGR084C	MRP13	4.56333	+
YNR040W	YNR040W	4.56333	+
YMR082C	YMR082C	4.56	+
YGR076C	MRPL25	4.52	+
YBR066C	NRG2	4.52	+
YGL067W	NPY1	4.52	+
YLR086W	SMC4	4.51	+
YDR206W	EBS1	4.5	+
YFL023W	BUD27	4.47667	+
YOL046C	YOL046C	4.47	+
YOL115W	PAP2	4.46	+
YMR086W	SEG1	4.41	+
YDL030W	PRP9	4.405	+
YHR157W	REC104	4.3925	+
YNL115C	YNL115C	4.35333	+
YJL163C	YJL163C	4.33333	+
YPR146C	YPR146C	4.3125	+
YCR044C	PER1	4.29	+
YIL014C-A	YIL014C-A	4.2875	+
YNL267W	PIK1	4.275	+
YCR068W	ATG15	4.25	+
YMR144W	FDO1	4.25	+
YGR116W	SPT6	4.2425	+
YPL248C	GAL4	4.22	+
YBR117C	TKL2	4.2125	+
YNR008W	LRO1	4.21	+
YPR181C	SEC23	4.1925	+
YNL082W	PMS1	4.175	+
YLR319C	BUD6	4.1475	+
YLR042C	YLR042C	4.125	+
YFL055W	AGP3	4.11	+
YML110C	COQ5	4.0825	+
YOR052C	TMC1	4.07667	+
YCR015C	CTO1	4.0525	+
YLR185W	RPL37A	4.0525	+
YML010W	SPT5	4.0525	+
YDR421W	ARO80	4.0325	+
YMR075W	RCO1	4.03	+
YDR132C	YDR132C	4.02	+
YBR043C	QDR3	4.0175	+
YBR055C	PRP6	4.0175	+
YGR056W	RSC1	4.0025	+
YML106W	URA5	4	+
YGR016W	YGR016W	4	+
YLR204W	QRI5	3.9825	+
YPR058W	YMC1	3.98	+
YDR523C	SPS1	3.97667	+
YER124C	DSE1	3.97667	+
YGL072C	YGL072C	3.975	+
YPL087W	YDC1	3.96333	+
YLR059C	REX2	3.95333	+
YMR068W	AVO2	3.9525	+
YOR329C	SCD5	3.9525	+
YFL017C	GNA1	3.9475	+
YFR032C	RRT5	3.94667	+
YOR226C	ISU2	3.93	+
YIR003W	AIM21	3.925	+
YBL021C	HAP3	3.92	+
YJR014W	TMA22	3.915	+
YNL125C	ESBP6	3.8875	+
YCL001W-A	YCL001W-A	3.86667	+
YNL140C	YNL140C	3.85	+
YGL252C	RTG2	3.83333	+
YOL098C	SDD3	3.805	+
YDL206W	YDL206W	3.785	+
YIL062C	ARC15	3.77	+
YOL139C	CDC33	3.7675	+
YGR172C	YIP1	3.76	+
YPR051W	MAK3	3.7125	+
YPR183W	DPM1	3.7075	+
YFR012W-A	YFR012W-A	3.7	+
YML041C	VPS71	3.68667	+
YNL129W	NRK1	3.66667	+
YHR136C	SPL2	3.66	+
YCR025C	YCR025C	3.64333	+
YDL122W	UBP1	3.6425	+
YPL266W	DIM1	3.6075	+
YBR089C-A	NHP6B	3.605	+
YBR062C	YBR062C	3.60333	+
YER048C	CAJ1	3.585	+
YMR101C	SRT1	3.555	+
YJR078W	BNA2	3.5	+

## Sheet: CDC5∆C-AME1 ∆ suppressors
Systematic name	Gene Name	Mean normalized colony size (growth ratio of the corresponding mutant and plate median colony size)
YGR063C	SPT4	28.825
YGR064W	YGR064W	28.23
YOR198C	BFR1	17.5625
YPR139C	LOA1	16.645
YJL080C	SCP160	15.6075
YDL061C	RPS29B	15.5
YOL122C	SMF1	14.7775
YGR104C	SRB5	14.4675
YER030W	CHZ1	14.22
YDL021W	GPM2	13.7925
YIL165C	YIL165C	13.675
YIL043C	CBR1	13.64
YKL023W	YKL023W	13.42
YLR227C	ADY4	13.1575
YPR087W	VPS69	12.9425
YGL136C	MRM2	12.345
YGR081C	SLX9	12.265
YER129W	SAK1	11.7175
YER071C	TDA2	11.6033
YKL011C	CCE1	11.53
YOR227W	HER1	11.4975
YDR200C	VPS64	11.3775
YHR059W	FYV4	11.115
YOR374W	ALD4	10.925
YGR130C	YGR130C	10.9075
YKL096C-B	YKL096C-B	10.875
YOR220W	RCN2	10.845
YIL101C	XBP1	10.75
YDL200C	MGT1	10.65
YER044C-A	MEI4	10.335
YIL160C	POT1	10.205
YOR242C	SSP2	10.1033
YKL047W	ANR2	9.965
YCL037C	SRO9	9.8575
YHR135C	YCK1	9.85
YCR061W	YCR061W	9.73333
YBL083C	YBL083C	9.675
YJR032W	CPR7	9.615
YIL032C	YIL032C	9.5825
YML042W	CAT2	9.4
YOR295W	UAF30	9.345
YDL218W	YDL218W	9.315
YIL057C	RGI2	9.2975
YPR049C	ATG11	9.25
YCR045C	RRT12	9.22333
YJL052W	TDH1	9.19
YIL111W	COX5B	9.1675
YDL224C	WHI4	9.095
YJR074W	MOG1	9.02
YBL022C	PIM1	9
YPL147W	PXA1	8.985
YKL073W	LHS1	8.965
YMR125W	STO1	8.9475
YMR293C	HER2	8.9275
YOR258W	HNT3	8.795
YNR010W	CSE2	8.795
YNL134C	YNL134C	8.79333
YBL082C	ALG3	8.78
YIL074C	SER33	8.74
YDL215C	GDH2	8.7
YER027C	GAL83	8.66667
YKL031W	YKL031W	8.64
YBR111C	YSA1	8.635
YBR235W	VHC1	8.625
YIL055C	YIL055C	8.57
YIL112W	HOS4	8.54
YML035C	AMD1	8.535
YLR090W	XDJ1	8.5125
YIL064W	EFM4	8.5
YOR247W	SRL1	8.47
YNL145W	MFA2	8.45667
YKR054C	DYN1	8.45
YIL079C	AIR1	8.45
YOR099W	KTR1	8.345
YCR085W	YCR085W	8.31333
YBR283C	SSH1	8.2525
YDR133C	YDR133C	8.2475
YFL011W	HXT10	8.165
YDR010C	YDR010C	8.1425
YGR256W	GND2	8.14
YDR513W	GRX2	8.125
YDL214C	PRR2	8.0775
YKR029C	SET3	8.025
YOR179C	SYC1	7.875
YIL107C	PFK26	7.85
YPL159C	PET20	7.8125
YDL089W	NUR1	7.81
YCR037C	PHO87	7.7675
YOR332W	VMA4	7.74333
YDL118W	YDL118W	7.7125
YBR113W	YBR113W	7.65
YCR046C	IMG1	7.6375
YKR017C	HEL1	7.625
YKR060W	UTP30	7.62
YBR048W	RPS11B	7.61
YDR422C	SIP1	7.5825
YOR358W	HAP5	7.5725
YPR092W	YPR092W	7.5375
YIL092W	YIL092W	7.52667
YLR236C	YLR236C	7.37333
YJR075W	HOC1	7.3575
YFL048C	EMP47	7.3075
YML128C	MSC1	7.2875
YOL050C	YOL050C	7.2475
YPR073C	LTP1	7.22667
YDR488C	PAC11	7.21667
YNL021W	HDA1	7.21
YJL128C	PBS2	7.2075
YCR026C	NPP1	7.2
YGL194C	HOS2	7.165
YNR032W	PPG1	7.095
YDR503C	LPP1	7.0725
YIL135C	VHS2	7.02
YPL079W	RPL21B	7.015
YGL188C-A	YGL188C-A	7.0125
YOR020W-A	YOR020W-A	6.9
YJR004C	SAG1	6.87
YCR043C	YCR043C	6.84333
YPR191W	QCR2	6.84
YIL060W	YIL060W	6.8225
YGR036C	CAX4	6.815
YBR103W	SIF2	6.7925
YPR030W	CSR2	6.79
YJL190C	RPS22A	6.7725
YBL078C	ATG8	6.76
YDL076C	RXT3	6.75
YCR079W	PTC6	6.7175
YFL016C	MDJ1	6.6725
YEL012W	UBC8	6.67
YMR069W	NAT4	6.67
YNL155W	CUZ1	6.65
YCR024C-A	PMP1	6.65
YGL151W	NUT1	6.645
YNL022C	RCM1	6.47
YKL040C	NFU1	6.47
YNR034W	SOL1	6.45667
YMR110C	HFD1	6.435
YMR172C-A	YMR172C-A	6.2925
YIL134C-A	YIL134C-A	6.2875
YNL135C	FPR1	6.25
YMR091C	NPL6	6.215
YPL088W	YPL088W	6.155
YNL233W	BNI4	6.15
YLR057W	MNL2	6.07
YDL160C	DHH1	6.0675
YLR064W	PER33	6.04333
YPR159W	KRE6	6.04
YKR016W	MIC60	6.025
YOL114C	PTH4	5.98333
YBL031W	SHE1	5.925
YOR269W	PAC1	5.9
YGL127C	SOH1	5.885
YPR091C	NVJ2	5.8725
YNL121C	TOM70	5.8675
YNR039C	ZRG17	5.86
YIR020W-A	YIR020W-A	5.845
YNR025C	YNR025C	5.775
YPR059C	YPR059C	5.77
YGR122W	YGR122W	5.73
YLR285C-A	YLR285C-A	5.7
YLR082C	SRL2	5.6925
YIL066C	RNR3	5.66333
YER151C	UBP3	5.6175
YDR151C	CTH1	5.61
YCR050C	YCR050C	5.605
YOR243C	PUS7	5.58667
YCR006C	YCR006C	5.58667
YLR192C	HCR1	5.575
YBL006C	LDB7	5.57
YEL025C	YEL025C	5.4825
YGR100W	MDR1	5.4225
YER019W	ISC1	5.4
YFR007W	YFH7	5.3925
YPR020W	ATP20	5.37
YJR152W	DAL5	5.35
YAL047C	SPC72	5.3275
YOL126C	MDH2	5.305
YLL052C	AQY2	5.285
YOR248W	YOR248W	5.265
YMR116C	ASC1	5.2525
YPL066W	RGL1	5.25
YML014W	TRM9	5.2275
YCR106W	RDS1	5.2075
YGR289C	MAL11	5.17667
YIL034C	CAP2	5.16
YDR452W	PPN1	5.15667
YHR168W	MTG2	5.14
YPR117W	YPR117W	5.13
YNL197C	WHI3	5.125
YMR135W-A	YMR135W-A	5.0875
YLR113W	HOG1	5.06
YDL091C	UBX3	5.04
YGL261C	PAU11	5.02
YJR127C	RSF2	5.01667
YDR363W-A	SEM1	5
YKR096W	ESL2	4.94333
YPR003C	YPR003C	4.94
YOR133W	EFT1	4.9325
YHR129C	ARP1	4.9275
YBR171W	SEC66	4.86333
YDR263C	DIN7	4.8575
YBL010C	YBL010C	4.85
YML034W	SRC1	4.83333
YHL033C	RPL8A	4.8225
YOR309C	YOR309C	4.77667
YLR269C	YLR269C	4.7675
YMR244C-A	COA6	4.74333
YML123C	PHO84	4.74
YNR024W	MPP6	4.73333
YHR033W	YHR033W	4.73333
YDL133C-A	RPL41B	4.7325
YER042W	MXR1	4.68667
YHL044W	YHL044W	4.68
YHR155W	LAM1	4.6775
YDL074C	BRE1	4.675
YHR051W	COX6	4.6225
YOL124C	TRM11	4.61
YPL009C	RQC2	4.61
YLL049W	LDB18	4.61
YGR084C	MRP13	4.56333
YNR040W	YNR040W	4.56333
YMR082C	YMR082C	4.56
YGR076C	MRPL25	4.52
YBR066C	NRG2	4.52
YGL067W	NPY1	4.52
YDR206W	EBS1	4.5
YFL023W	BUD27	4.47667
YOL046C	YOL046C	4.47
YOL115W	PAP2	4.46
YMR086W	SEG1	4.41
YHR157W	REC104	4.3925
YNL115C	YNL115C	4.35333
YJL163C	YJL163C	4.33333
YPR146C	YPR146C	4.3125
YCR044C	PER1	4.29
YIL014C-A	YIL014C-A	4.2875
YCR068W	ATG15	4.25
YMR144W	FDO1	4.25
YPL248C	GAL4	4.22
YBR117C	TKL2	4.2125
YNR008W	LRO1	4.21
YNL082W	PMS1	4.175
YLR319C	BUD6	4.1475
YLR042C	YLR042C	4.125
YFL055W	AGP3	4.11
YML110C	COQ5	4.0825
YOR052C	TMC1	4.07667
YCR015C	CTO1	4.0525
YLR185W	RPL37A	4.0525
YDR421W	ARO80	4.0325
YMR075W	RCO1	4.03
YDR132C	YDR132C	4.02
YBR043C	QDR3	4.0175
YGR056W	RSC1	4.0025
YML106W	URA5	4
YGR016W	YGR016W	4
YLR204W	QRI5	3.9825
YPR058W	YMC1	3.98
YDR523C	SPS1	3.97667
YER124C	DSE1	3.97667
YGL072C	YGL072C	3.975
YPL087W	YDC1	3.96333
YLR059C	REX2	3.95333
YMR068W	AVO2	3.9525
YFR032C	RRT5	3.94667
YOR226C	ISU2	3.93
YIR003W	AIM21	3.925
YBL021C	HAP3	3.92
YJR014W	TMA22	3.915
YNL125C	ESBP6	3.8875
YCL001W-A	YCL001W-A	3.86667
YNL140C	YNL140C	3.85
YGL252C	RTG2	3.83333
YOL098C	SDD3	3.805
YDL206W	YDL206W	3.785
YPR051W	MAK3	3.7125
YFR012W-A	YFR012W-A	3.7
YML041C	VPS71	3.68667
YNL129W	NRK1	3.66667
YHR136C	SPL2	3.66
YCR025C	YCR025C	3.64333
YDL122W	UBP1	3.6425
YBR089C-A	NHP6B	3.605
YBR062C	YBR062C	3.60333
YER048C	CAJ1	3.585
YMR101C	SRT1	3.555
YJR078W	BNA2	3.5

## Sheet: CDC5∆C-AME1 ts suppressors 23˚C
Systematic name	Gene Name	temperature-sensitive mutant	Mean normalized colony size (growth ratio of the corresponding mutant and plate median colony size)
YHR036W	BRL1	brl1-C371R	6.99
YLR272C	YCS4	ycs4-1	6.985
YKL024C	URA6	ura6-6	6.2725
YOR046C	DBP5	dbp5-2	5.995
YHR005C	GPA1	gpa1-ts	5.73
YER148W	SPT15	spt15-P65S	5.7075
YBR155W	CNS1	cns1-1	5.5625
YFL034C-B	MOB2	mob2-20	5.56
YLL031C	GPI13	gpi13-4	5.44
YER171W	RAD3	rad3-ts14	5.345
YOL123W	HRP1	hrp1-7	5.24
YFR028C	CDC14	cdc14-3	4.9825
YDR088C	SLU7	slu7-ts2	4.94
YJR065C	ARP3	arp3-31	4.935
YDR460W	TFB3	tfb3-ts	4.9325
YOR257W	CDC31	cdc31-1	4.84
YOL123W	HRP1	hrp1-1	4.7975
YIL115C	NUP159	nup159-1	4.6775
YNL102W	POL1	pol1-17	4.665
YDR196C	CAB5	ydr196c-1	4.575
YDL030W	PRP9	prp9-ts	4.405
YGR116W	SPT6	spt6-14	4.2425
YPL043W	NOP4	nop4-3	4.1275
YLR086W	SMC4	smc4-1	4.0625
YOR329C	SCD5	scd5-PP1D2	3.9525
YGL130W	CEG1	ceg1-C354	3.94
YHR036W	BRL1	brl1-3231	3.9075
YBR055C	PRP6	prp6-ts	3.895
YGL130W	CEG1	ceg1-34	3.735
YOR074C	CDC21	cdc21-ts	3.7125
YPR183W	DPM1	dpm1-6	3.7075

## Sheet: CDC5∆C-AME1 ts suppressors 26˚C
Systematic name	Gene Name	temperature-sensitive mutant	Mean normalized colony size (growth ratio of the corresponding mutant and plate median colony size)
YHR005C	GPA1	gpa1-ts	8.06
YDR460W	TFB3	tfb3-ts	7.75
YLR272C	YCS4	ycs4-1	7.375
YER171W	RAD3	rad3-ts14	7.065
YHR036W	BRL1	brl1-C371R	7.0325
YPR161C	SGV1	sgv1-80	6.9675
YKL024C	URA6	ura6-6	6.5425
YGL130W	CEG1	ceg1-C354	6.445
YBR155W	CNS1	cns1-1	6.2875
YGR218W	CRM1	crm1-1	6.105
YPR133C	SPN1	spn1-K192N	6.04333
YFL034C-B	MOB2	mob2-20	5.77
YDR196C	CAB5	ydr196c-1	5.6925
YER148W	SPT15	spt15-P65S	5.5575
YLL031C	GPI13	gpi13-4	5.4975
YOR257W	CDC31	cdc31-1	5.46
YPR161C	SGV1	sgv1-35	5.1875
YOL123W	HRP1	hrp1-1	5.135
YOR174W	MED4	med4-54	5.06
YDR088C	SLU7	slu7-ts2	4.8575
YOR074C	CDC21	cdc21-ts	4.82
YJR065C	ARP3	arp3-31	4.7425
YPL043W	NOP4	nop4-3	4.6625
YGR075C	PRP38	prp38-1	4.56
YLR086W	SMC4	smc4-1	4.51
YHR036W	BRL1	brl1-3231	4.4925
YIL115C	NUP159	nup159-1	4.48
YGL130W	CEG1	ceg1-34	4.4725
YNL102W	POL1	pol1-17	4.465
YNL267W	PIK1	pik1-139	4.275
YPR181C	SEC23	sec23-1	4.1925
YFL034C-B	MOB2	mob2-19	4.1825
YML010W	SPT5	spt5-194	4.0525
YBR055C	PRP6	prp6-ts	4.0175
YHR036W	BRL1	brl1-C371S	3.9875
YFL017C	GNA1	gna1-ts	3.9475
YDR212W	TCP1	tcp1-1	3.82333
YIL062C	ARC15	arc15-10	3.77
YOL139C	CDC33	cdc33-E72G	3.7675
YBR193C	MED8	med8-39	3.76
YGR172C	YIP1	yip1-4	3.76
YDL030W	PRP9	prp9-ts	3.7425
YPL266W	DIM1	dim1-2	3.575

## Sheet: CDC5∆C-AME1 ts suppressors 30˚C
Systematic name	Gene Name	temperature-sensitive mutant	Mean normalized colony size (growth ratio of the corresponding mutant and plate median colony size)
YER171W	RAD3	rad3-ts14	8.78
YHR005C	GPA1	gpa1-ts	8.3625
YPR161C	SGV1	sgv1-35	7.9025
YPR161C	SGV1	sgv1-80	7.15333
YDR460W	TFB3	tfb3-ts	7.0525
YKL024C	URA6	ura6-6	6.75
YBR193C	MED8	med8-39	6.60667
YLR272C	YCS4	ycs4-1	6.345
YGL130W	CEG1	ceg1-C354	6.2925
YGR218W	CRM1	crm1-1	5.695
YGR075C	PRP38	prp38-1	5.6925
YOR174W	MED4	med4-54	5.33
YHR036W	BRL1	brl1-C371R	5.215
YFL034C-B	MOB2	mob2-20	5.205
YOR257W	CDC31	cdc31-1	5.1975
YJR065C	ARP3	arp3-31	5.03
YER148W	SPT15	spt15-P65S	4.88
YDR212W	TCP1	tcp1-1	4.6725
YDR196C	CAB5	ydr196c-1	4.65
YNL102W	POL1	pol1-17	4.535
YHR036W	BRL1	brl1-3231	3.8775
YOR074C	CDC21	cdc21-ts	3.82333
YFL017C	GNA1	gna1-ts	3.67
YPL266W	DIM1	dim1-2	3.6075
YFL034C-B	MOB2	mob2-19	3.56333

## Sheet: total CDC5 suppressors
Systematic name	Gene Name	Mean normalized colony size (growth ratio of the corresponding mutant and plate median colony size)	Suppressor strength (+++ strong, ++ moderate, + weak)
YJL080C	SCP160	18.73	+++
YPL144W	POC4	16.8375	+++
YER129W	SAK1	15	+++
YLR227C	ADY4	14.9075	+++
YDR151C	CTH1	14.4725	+++
YMR293C	HER2	14.3475	+++
YKR054C	DYN1	14.3075	+++
YOR242C	SSP2	14.1075	+++
YOR220W	RCN2	14.0325	+++
YMR039C	SUB1	13.905	+++
YNL021W	HDA1	13.5667	+++
YDL200C	MGT1	13.44	+++
YLR090W	XDJ1	13.4375	+++
YKL031W	YKL031W	13.3925	+++
YLR113W	HOG1	13.2675	+++
YDL197C	ASF2	13.1867	+++
YER030W	CHZ1	13.125	+++
YER027C	GAL83	13.11	+++
YDL218W	YDL218W	13.0325	+++
YDR477W	SNF1	12.8425	+++
YDR422C	SIP1	12.6925	+++
YOR227W	HER1	12.655	+++
YPR191W	QCR2	12.6325	+++
YOR099W	KTR1	12.625	+++
YGL072C	YGL072C	12.5125	+++
YJR152W	DAL5	12.51	+++
YNL022C	RCM1	12.4125	+++
YER120W	SCS2	12.405	+++
YOR247W	SRL1	12.3925	+++
YDR488C	PAC11	12.3825	+++
YBR216C	YBP1	12.2167	+++
YOR374W	ALD4	12.21	+++
YGR289C	MAL11	12.0625	+++
YNL035C	YNL035C	11.985	+++
YER071C	TDA2	11.975	+++
YLR254C	NDL1	11.7267	+++
YCR043C	YCR043C	11.5925	+++
YKL011C	CCE1	11.56	+++
YER065C	ICL1	11.45	+++
YOR258W	HNT3	11.36	+++
YNL233W	BNI4	11.3425	+++
YKL201C	MNN4	11.3375	+++
YBR218C	PYC2	11.2925	+++
YPL147W	PXA1	11.22	+++
YEL037C	RAD23	11.1775	+++
YJR004C	SAG1	11.1425	+++
YDR150W	NUM1	11.11	+++
YCR075C	ERS1	11.09	+++
YPR109W	GLD1	10.9825	+++
YNR015W	SMM1	10.9725	+++
YPR139C	LOA1	10.935	+++
YNR007C	ATG3	10.8675	+++
YLR064W	PER33	10.8275	+++
YKL023W	YKL023W	10.815	+++
YGR130C	YGR130C	10.6625	+++
YJL163C	YJL163C	10.6475	+++
YPR095C	SYT1	10.565	+++
YNR034W	SOL1	10.515	+++
YBR062C	YBR062C	10.515	+++
YBL078C	ATG8	10.515	+++
YPR091C	NVJ2	10.5	+++
YLR236C	YLR236C	10.5	+++
YLR082C	SRL2	10.4675	+++
YDL215C	GDH2	10.455	+++
YCR037C	PHO87	10.4075	+++
YER151C	UBP3	10.405	+++
YIL134C-A	YIL134C-A	10.38	+++
YPR073C	LTP1	10.33	+++
YEL025C	YEL025C	10.2475	+++
YPR063C	YPR063C	10.2125	+++
YIL074C	SER33	10.1975	+++
YLR285C-A	YLR285C-A	10.19	+++
YOR183W	FYV12	10.1867	+++
YMR086W	SEG1	10.1825	+++
YOL160W	YOL160W	10.1575	+++
YLR220W	CCC1	10.1425	+++
YKR029C	SET3	10.1425	+++
YDL134C-A	RPL41B	10.14	+++
YIL092W	YIL092W	10.125	+++
YJR011C	YJR011C	10.0925	+++
YGR084C	MRP13	10.0925	+++
YOR332W	VMA4	10.085	+++
YPL159C	PET20	10.06	+++
YMR172C-A	YMR172C-A	10.0475	+++
YNR040W	DPI29	9.97	+++
YJL021C	BBC1	9.9525	+++
YDR363W-A	SEM1	9.9225	+++
YDL214C	PRR2	9.92	+++
YPR020W	ATP20	9.9075	+++
YCR020C	PET18	9.8875	+++
YOL163W	YOL163W	9.87	+++
YKL040C	NFU1	9.86	+++
YOR231W	MKK1	9.79333	+++
YPR117W	YPR117W	9.79	+++
YGL249W	ZIP2	9.70667	+++
YJR127C	RSF2	9.685	+++
YPR092W	YPR092W	9.6325	+++
YOR020W-A	MCO10	9.5825	+++
YGR003W	CUL3	9.5775	+++
YBR064W	YBR064W	9.5725	+++
YDR435C	PPM1	9.5575	+++
YLR065C	SND2	9.53	+++
YNR024W	MPP6	9.5	+++
YOR243C	PUS7	9.485	++
YGR100W	MDR1	9.47667	++
YNR042W	YNR042W	9.455	++
YBR214W	SDS24	9.44	++
YLR207W	HRD3	9.4375	++
YOL063C	CRT10	9.42667	++
YBR283C	SSH1	9.4075	++
YOR226C	ISU2	9.3775	++
YOR364W	YOR364W	9.36	++
YGR063C	SPT4	9.3575	++
YDR149C	YDR149C	9.345	++
YGR086C	PIL1	9.325	++
YGR122W	YGR122W	9.3125	++
YCR079W	PTC6	9.2975	++
YER048C	CAJ1	9.2625	++
YOR179C	SYC1	9.25	++
YGR064W	YGR064W	9.22	++
YOR198C	BFR1	9.19	++
YKR090W	PXL1	9.145	++
YGL252C	RTG2	9.1425	++
YBR059C	AKL1	9.1325	++
YDR503C	LPP1	9.0825	++
YNR032W	PPG1	9.04	++
YIL060W	YIL060W	9.03	++
YHR129C	ARP1	9.015	++
YMR082C	YMR082C	9.0025	++
YFL048C	EMP47	8.9725	++
YFR054C	YFR054C	8.9625	++
YGL261C	PAU11	8.95	++
YOR133W	EFT1	8.95	++
YEL012W	UBC8	8.9475	++
YAL016W	TPD3	8.94	++
YDR421W	ARO80	8.94	++
YGL263W	COS12	8.93667	++
YMR110C	HFD1	8.935	++
YFR007W	YFH7	8.9075	++
YGR011W	YGR011W	8.9075	++
YGL254W	FZF1	8.865	++
YDR200C	VPS64	8.8625	++
YER045C	ACA1	8.85	++
YOR118W	RTC5	8.81333	++
YKR060W	UTP30	8.8025	++
YDL020C	RPN4	8.7775	++
YNL129W	NRK1	8.75	++
YDR452W	PPN1	8.72333	++
YPR031W	NTO1	8.71	++
YBR089C-A	NHP6B	8.6975	++
YDL061C	RPS29B	8.6675	++
YIL140W	AXL2	8.64667	++
YJR137C	MET5	8.63	++
YKR096W	ESL2	8.57	++
YMR254C	YMR254C	8.55667	++
YBL082C	ALG3	8.5125	++
YNL235C	YNL235C	8.51	++
YDL021W	GPM2	8.4875	++
YHR135C	YCK1	8.4625	++
YMR244C-A	COA6	8.4525	++
YMR068W	AVO2	8.435	++
YBR103W	SIF2	8.42	++
YCR045C	RRT12	8.3775	++
YPL264C	YPL264C	8.37	++
YMR069W	NAT4	8.3575	++
YOR358W	HAP5	8.35	++
YGR051C	YGR051C	8.3425	++
YFL041W	FET5	8.33	++
YOR166C	SWT1	8.2675	++
YJL052W	TDH1	8.25	++
YLR059C	REX2	8.235	++
YHL044W	YHL044W	8.2225	++
YLR204W	QRI5	8.15	++
YFR032C	RRT5	8.145	++
YPL022W	RAD1	8.12	++
YPL224C	MMT2	8.0675	++
YDR206W	EBS1	8.02	++
YMR187C	YMR187C	8.02	++
YBR073W	RDH54	8	++
YHL027W	RIM101	7.98333	++
YPR030W	CSR2	7.97	++
YCR006C	YCR006C	7.9375	++
YBR074W	PFF1	7.9375	++
YDR130C	FIN1	7.87	++
YML128C	MSC1	7.855	++
YKL117W	SBA1	7.85333	++
YBR162W-A	YSY6	7.81333	++
YPR058W	YMC1	7.795	++
YPL136W	YPL136W	7.75	++
YCR046C	IMG1	7.735	++
YNL082W	PMS1	7.6925	++
YMR193W	MRPL24	7.68667	++
YDR519W	FPR2	7.6675	++
YNR039C	ZRG17	7.66667	++
YPL095C	EEB1	7.6325	++
YPL088W	YPL088W	7.61	++
YLR400W	YLR400W	7.5925	++
YPR059C	YPR059C	7.5425	++
YBR203W	COS111	7.525	++
YIR020W-B	YDC1	7.52333	++
YPL087W	SNT1	7.52	++
YCR033W	YGL262W	7.5125	++
YGL262W	YHR049C-A	7.5	++
YHR049C-A	CPR7	7.5	++
YJL020C	MEI5	7.455	++
YJR032W	KAP123	7.4375	++
YPL121C	YDL124W	7.435	++
YER110C	BUD3	7.4175	++
YDL124W	LAP2	7.405	++
YCL012W	FUM1	7.38333	++
YNL045W	IRC3	7.37	++
YPL262W	SIW14	7.31667	++
YDR332W	YCR085W	7.315	++
YNL032W	NPY1	7.3125	++
YCR085W	HHT2	7.265	++
YGL067W	ISC1	7.25	++
YNL031C	PKP2	7.25	++
YER019W	PDL32	7.23333	++
YGL059W	GCN4	7.2275	++
YMR087W	RPS22A	7.21333	++
YEL009C	MRM2	7.1775	++
YJL190C	PAC1	7.155	++
YGL136C	UBX3	7.1525	++
YOR269W	BLM10	7.13	++
YDL091C	RGD1	7.125	++
YFL007W	TKL2	7.125	++
YBR260C	SEY1	7.11333	++
YBR117C	MFA2	7.11	++
YAR037W	TCD1	7.06333	++
YOR165W	SPL2	7.06	++
YNL145W	VFA1	7.0575	++
YHR003C	FDO1	7.03333	++
YHR136C	PER1	7.0125	++
YER128W	NPR3	7.0025	++
YMR144W	YCR102C	7	++
YCR044C	YOR366W	6.9875	++
YHL023C	PTH2	6.98333	++
YCR102C	HSV2	6.9725	++
YOR366W	YPR003C	6.965	++
YBL057C	HRP1	6.9175	++
YGR223C	OPY1	6.9025	++
YPR003C	PEX4	6.895	++
YOL123W	GAS4	6.89	++
YBR129C	NHP10	6.875	++
YGR133W	LYS2	6.86667	++
YOL132W	MRPL25	6.8625	++
YDL002C	YBL083C	6.845	++
YBR115C	MCX1	6.835	++
YGR076C	DBP5	6.8325	++
YBL083C	YNL134C	6.8325	++
YBR227C	HES1	6.82	++
YOR046C	YIL165C	6.815	++
YNL134C	SND1	6.80333	++
YOR237W	YJR128W	6.78	++
YIL165C	PHO81	6.7725	++
YDR186C	GAT1	6.765	++
YJR128W	YDR541C	6.7	++
YGR233C	TMC1	6.6375	++
YFL021W	AIM21	6.6325	++
YDR541C	OM14	6.6325	++
YOR052C	UBP7	6.63	++
YIR003W	BNA2	6.6275	++
YBR230C	STO1	6.61	++
YIL156W	LDB18	6.57	++
YJR078W	HPR1	6.5575	++
YMR125W	PPM2	6.5125	++
YLL049W	SSU1	6.5125	++
YDR138W	ARF1	6.46	+
YOL141W	HVG1	6.45667	+
YPL092W	DYN3	6.4475	+
YDL192W	NPP2	6.4375	+
YER039C	ARC1	6.43333	+
YMR299C	YMR160W	6.4075	+
YEL016C	JNM1	6.3825	+
YGL105W	DBP1	6.3725	+
YMR160W	GPG1	6.3625	+
YMR294W	SGE1	6.3525	+
YPL119C	YJR037W	6.33667	+
YGL121C	PLB3	6.32	+
YPR198W	HOC1	6.315	+
YJR037W	YJR115W	6.31333	+
YOL011W	TFB3	6.31333	+
YJR075W	PIN2	6.29	+
YJR115W	TOM70	6.28333	+
YDR460W	RQC2	6.2725	+
YOR104W	ACM1	6.265	+
YNL121C	SKY1	6.2375	+
YPL009C	NUT1	6.23	+
YPL267W	YJR056C	6.215	+
YMR216C	PEF1	6.21	+
YGL151W	RIM13	6.21	+
YJR056C	LDB7	6.1875	+
YGR058W	HTA2	6.1875	+
YMR154C	BYE1	6.145	+
YBL006C	YIL141W	6.1425	+
YBL003C	YMR135W-A	6.14	+
YKL005C	EFM4	6.12333	+
YIL141W	SPS18	6.12	+
YMR135W-A	YKL096C-B	6.11	+
YIL064W	ALG5	6.10667	+
YNL204C	MAK3	6.085	+
YKL096C-B	FAP1	6.0725	+
YPL227C	MDH2	6.05667	+
YPR051W	YBL029W	6.0425	+
YNL023C	YIP1	6.02	+
YOL126C	COX18	6.01667	+
YBL029W	YOL050C	6.01667	+
YGR172C	CWP2	6	+
YGR062C	YOR309C	5.985	+
YOL050C	PEX31	5.985	+
YKL096W-A	MCP2	5.98	+
YOR309C	GPT2	5.96	+
YGR004W	YML108W	5.96	+
YLR253W	MET12	5.95	+
YKR067W	CUZ1	5.9475	+
YML108W	PLM2	5.895	+
YPL023C	HTL1	5.8925	+
YNL155W	SYM1	5.89	+
YDR501W	IPT1	5.8875	+
YCR020W-B	VTC5	5.8475	+
YLR251W	HBT1	5.83333	+
YDR072C	UBP14	5.83	+
YDR089W	RMR1	5.8025	+
YDL223C	VPS36	5.7825	+
YBR058C	HOS3	5.78	+
YGL250W	SBH1	5.7675	+
YLR417W	PMT7	5.765	+
YPL116W	CDC5	5.765	+
YER087C-B	SRC1	5.765	+
YDR307W	YBL081W	5.7625	+
YMR001C	FMP45	5.76	+
YML033W	UBP2	5.75	+
YBL081W	PIR3	5.7375	+
YDL222C	ATG21	5.735	+
YOR124C	LAM1	5.7175	+
YKL163W	ULA1	5.7175	+
YPL100W	PPH21	5.71	+
YHR155W	YPL039W	5.705	+
YPL003W	YER188W	5.6975	+
YDL134C	PTH4	5.6525	+
YPL039W	EDS1	5.6425	+
YER188W	SSM4	5.6375	+
YOL114C	PAU24	5.63	+
YBR033W	SAP190	5.62667	+
YIL030C	MDM30	5.625	+
YBR301W	SAP185	5.625	+
YKR028W	YTP1	5.61	+
YLR368W	MKS1	5.585	+
YJL098W	SOH1	5.58	+
YNL237W	PEX3	5.58	+
YNL076W	YIL058W	5.575	+
YGL127C	WHI4	5.5575	+
YDR329C	YEL028W	5.5525	+
YIL058W	YND1	5.53667	+
YDL224C	RNH1	5.53	+
YEL028W	MRPL36	5.52667	+
YER005W	CIP1	5.525	+
YMR234W	CTL1	5.52333	+
YBR122C	KEL2	5.515	+
YPL014W	YDR537C	5.5125	+
YMR180C	ASG1	5.47667	+
YGR238C	PFK27	5.47	+
YDR537C	DAS1	5.4675	+
YIL130W	IRE1	5.465	+
YOL136C	YBR238C	5.45667	+
YJL149W	MIG1	5.455	+
YHR079C	TMN2	5.455	+
YBR238C	DOA1	5.445	+
YGL035C	SMF1	5.4325	+
YDR107C	PBY1	5.43	+
YKL213C	FPR1	5.4275	+
YOL122C	PRM4	5.425	+
YBR094W	LSB3	5.4175	+
YNL135C	RIM15	5.41	+
YPL156C	YGR210C	5.405	+
YFR024C-A	YEL023C	5.405	+
YFL033C	CAF130	5.39	+
YGR210C	YER097W	5.3675	+
YEL023C	OTU2	5.3675	+
YGR134W	PEX21	5.355	+
YER097W	MST27	5.3375	+
YHL013C	EMC4	5.31667	+
YGR239C	SLX9	5.31333	+
YGL051W	YIL054W	5.31333	+
YGL231C	URA6	5.285	+
YGR081C	AUA1	5.2825	+
YIL054W	MRS3	5.28	+
YKL024C	PAU4	5.26	+
YFL010W-A	HRB1	5.25	+
YJL133W	PFS1	5.25	+
YLR461W	SLX8	5.24667	+
YNL004W	YPR071W	5.22	+
YHR185C	TMA16	5.21	+
YER116C	YNL046W	5.20667	+
YPR071W	ERV14	5.205	+
YOR252W	UTH1	5.2	+
YNL046W	ALY1	5.1775	+
YER046W-A	EMC3	5.16667	+
YGL054C	YMR075C-A	5.165	+
YKR042W	RPL8A	5.16	+
YKR021W	YOL046C	5.1525	+
YKL207W	BMT5	5.1375	+
YMR075C-A	YFR012W-A	5.1175	+
YHL033C	SUV3	5.1175	+
YOL046C	FLO1	5.11333	+
YIL096C	YKL063C	5.1	+
YFR012W-A	SPS4	5.09667	+
YPL029W	YNL092W	5.095	+
YAR050W	YCK3	5.0925	+
YKL063C	YGL152C	5.0875	+
YOR313C	PCL9	5.0825	+
YNL092W	RCO1	5.0725	+
YER123W	CTF18	5.055	+
YGL152C	URA1	5.0425	+
YDL179W	CAM1	5.04	+
YMR075W	SPE4	5.03333	+
YMR078C	YEL010W	5.025	+
YKL216W	ALG9	4.9875	+
YPL048W	RPN14	4.9775	+
YLR146C	APE3	4.97667	+
YEL010W	EXO5	4.9725	+
YNL219C	RDL2	4.94667	+
YGL004C	YBR206W	4.9375	+
YBR286W	YDR114C	4.9375	+
YBR163W	URA8	4.93	+
YOR286W	HST4	4.9225	+
YBR206W	GPR1	4.9175	+
YDR114C	MIC60	4.915	+
YJR103W	SRB5	4.91333	+
YDR191W	YGR045C	4.905	+
YDL035C	ASN1	4.9025	+
YKR016W	LHS1	4.9	+
YGR104C	CMR3	4.89667	+
YGR045C	DSE1	4.8775	+
YPR145W	FRE7	4.8425	+
YKL073W	ARE1	4.825	+
YPR013C	AQY2	4.82	+
YER124C	KIP2	4.8175	+
YOL152W	YDR340W	4.805	+
YCR048W	DDR48	4.805	+
YLL052C	PHM8	4.8	+
YPL155C	SPO74	4.72667	+
YDR340W	SRT1	4.72333	+
YMR173W	TMA22	4.72	+
YER037W	MRX12	4.715	+
YGL170C	SPC72	4.695	+
YMR101C	YDL242W	4.6875	+
YJR014W	MDJ1	4.68667	+
YJR003C	PRB1	4.68	+
YAL047C	RDS1	4.6625	+
YDL242W	ARO8	4.66	+
YFL016C	FMP49	4.65	+
YEL060C	YNR025C	4.64667	+
YCR106W	SHE1	4.645	+
YGL202W	RSC2	4.635	+
YER038W-A	CUE1	4.62	+
YNR025C	PSR1	4.6075	+
YBL031W	YPR097W	4.5975	+
YLR357W	RSC1	4.5975	+
YMR264W	ATG42	4.5875	+
YLL010C	PBS2	4.5825	+
YPR097W	YMR103C	4.58	+
YGR056W	COY1	4.5625	+
YBR139W	NOT3	4.5575	+
YJL128C	YOL131W	4.555	+
YMR103C	QRI1	4.55	+
YKL179C	SMF2	4.5475	+
YIL038C	COX6	4.54	+
YOL131W	YPL199C	4.5375	+
YDL103C	TAX4	4.535	+
YHR050W	FMP30	4.5325	+
YHR051W	RSE1	4.525	+
YPL199C	COQ5	4.515	+
YJL083W	GUP2	4.51	+
YPL103C	YDR521W	4.5025	+
YML049C	FMT1	4.5	+
YML110C	ISR1	4.4825	+
YPL189W	ATG41	4.475	+
YDR521W	COQ2	4.4725	+
YBL013W	YLR046C	4.47	+
YPR106W	YML099W-A	4.45667	+
YLL044W	TAD1	4.45	+
YPL250C	TGL1	4.435	+
YNR041C	SKM1	4.425	+
YLR046C	NFT1	4.4225	+
YML099W-A	GAL4	4.4125	+
YGL243W	ISW1	4.4025	+
YKL140W	MIN10	4.39	+
YOL113W	HCR1	4.375	+
YKR103W	SLI15	4.37	+
YPL248C	SPO14	4.345	+
YBR245C	TGS1	4.3375	+
YFR032C-B	PRP6	4.3	+
YLR192C	CEG1	4.2925	+
YBR156C	SLA2	4.2775	+
YKR031C	OMS1	4.2775	+
YPL157W	UBP1	4.2775	+
YBR055C	PDR3	4.27	+
YGL130W	YNR005C	4.27	+
YNL243W	SPG1	4.265	+
YDR316W	CAB5	4.24	+
YDL122W	SEC66	4.185	+
YBL005W	JHD2	4.1825	+
YNR005C	CDC31	4.1475	+
YGR236C	HRK1	4.095	+
YDR196C	SPT15	4.0875	+
YBR171W	YGL235W	4.07333	+
YJR119C	FAR11	4.0725	+
YOR257W	YBR241C	4.03667	+
YOR267C	MET28	4.035	+
YER148W	BUL2	4.0275	+
YGL235W	SRB8	4.0175	+
YNL127W	MRPL50	4.0125	+
YBR241C	TPH3	3.96333	+
YIR017C	YFR006W	3.95	+
YML111W	UBX4	3.925	+
YCR081W	PPS1	3.92	+
YNR022C	YNR022C	3.80333	+
YJL016W	YJL016W	3.7975	+
YFR006W	YFR006W	3.75	+
YMR067C	YMR067C	3.65	+
YBR276C	YBR276C	3.63	+

## Sheet: CDC5 ∆ suppressors
Systematic name	Gene Name	Mean normalized colony size (growth ratio of the corresponding mutant and plate median colony size)
YJL080C	SCP160	18.73
YPL144W	POC4	16.8375
YER129W	SAK1	15
YLR227C	ADY4	14.9075
YDR151C	CTH1	14.4725
YMR293C	HER2	14.3475
YKR054C	DYN1	14.3075
YOR242C	SSP2	14.1075
YOR220W	RCN2	14.0325
YMR039C	SUB1	13.905
YNL021W	HDA1	13.5667
YDL200C	MGT1	13.44
YLR090W	XDJ1	13.4375
YKL031W	YKL031W	13.3925
YLR113W	HOG1	13.2675
YDL197C	ASF2	13.1867
YER030W	CHZ1	13.125
YER027C	GAL83	13.11
YDL218W	YDL218W	13.0325
YDR477W	SNF1	12.8425
YDR422C	SIP1	12.6925
YOR227W	HER1	12.655
YPR191W	QCR2	12.6325
YOR099W	KTR1	12.625
YGL072C	YGL072C	12.5125
YJR152W	DAL5	12.51
YNL022C	RCM1	12.4125
YER120W	SCS2	12.405
YOR247W	SRL1	12.3925
YDR488C	PAC11	12.3825
YBR216C	YBP1	12.2167
YOR374W	ALD4	12.21
YGR289C	MAL11	12.0625
YNL035C	YNL035C	11.985
YER071C	TDA2	11.975
YLR254C	NDL1	11.7267
YCR043C	YCR043C	11.5925
YKL011C	CCE1	11.56
YER065C	ICL1	11.45
YOR258W	HNT3	11.36
YNL233W	BNI4	11.3425
YKL201C	MNN4	11.3375
YBR218C	PYC2	11.2925
YPL147W	PXA1	11.22
YEL037C	RAD23	11.1775
YJR004C	SAG1	11.1425
YDR150W	NUM1	11.11
YCR075C	ERS1	11.09
YPR109W	GLD1	10.9825
YNR015W	SMM1	10.9725
YPR139C	LOA1	10.935
YNR007C	ATG3	10.8675
YLR064W	PER33	10.8275
YKL023W	YKL023W	10.815
YGR130C	YGR130C	10.6625
YJL163C	YJL163C	10.6475
YPR095C	SYT1	10.565
YNR034W	SOL1	10.515
YBR062C	YBR062C	10.515
YBL078C	ATG8	10.515
YPR091C	NVJ2	10.5
YLR236C	YLR236C	10.5
YLR082C	SRL2	10.4675
YDL215C	GDH2	10.455
YCR037C	PHO87	10.4075
YER151C	UBP3	10.405
YIL134C-A	YIL134C-A	10.38
YPR073C	LTP1	10.33
YEL025C	YEL025C	10.2475
YPR063C	YPR063C	10.2125
YIL074C	SER33	10.1975
YLR285C-A	YLR285C-A	10.19
YOR183W	FYV12	10.1867
YMR086W	SEG1	10.1825
YOL160W	YOL160W	10.1575
YLR220W	CCC1	10.1425
YKR029C	SET3	10.1425
YDL134C-A	RPL41B	10.14
YIL092W	YIL092W	10.125
YJR011C	YJR011C	10.0925
YGR084C	MRP13	10.0925
YOR332W	VMA4	10.085
YPL159C	PET20	10.06
YMR172C-A	YMR172C-A	10.0475
YNR040W	DPI29	9.97
YJL021C	BBC1	9.9525
YDR363W-A	SEM1	9.9225
YDL214C	PRR2	9.92
YPR020W	ATP20	9.9075
YCR020C	PET18	9.8875
YOL163W	YOL163W	9.87
YKL040C	NFU1	9.86
YOR231W	MKK1	9.79333
YPR117W	YPR117W	9.79
YGL249W	ZIP2	9.70667
YJR127C	RSF2	9.685
YPR092W	YPR092W	9.6325
YOR020W-A	MCO10	9.5825
YGR003W	CUL3	9.5775
YBR064W	YBR064W	9.5725
YDR435C	PPM1	9.5575
YLR065C	SND2	9.53
YNR024W	MPP6	9.5
YOR243C	PUS7	9.485
YGR100W	MDR1	9.47667
YNR042W	YNR042W	9.455
YBR214W	SDS24	9.44
YLR207W	HRD3	9.4375
YOL063C	CRT10	9.42667
YBR283C	SSH1	9.4075
YOR226C	ISU2	9.3775
YOR364W	YOR364W	9.36
YGR063C	SPT4	9.3575
YDR149C	YDR149C	9.345
YGR086C	PIL1	9.325
YGR122W	YGR122W	9.3125
YCR079W	PTC6	9.2975
YER048C	CAJ1	9.2625
YOR179C	SYC1	9.25
YGR064W	YGR064W	9.22
YOR198C	BFR1	9.19
YKR090W	PXL1	9.145
YGL252C	RTG2	9.1425
YBR059C	AKL1	9.1325
YDR503C	LPP1	9.0825
YNR032W	PPG1	9.04
YIL060W	YIL060W	9.03
YHR129C	ARP1	9.015
YMR082C	YMR082C	9.0025
YFL048C	EMP47	8.9725
YFR054C	YFR054C	8.9625
YGL261C	PAU11	8.95
YOR133W	EFT1	8.95
YEL012W	UBC8	8.9475
YAL016W	TPD3	8.94
YDR421W	ARO80	8.94
YGL263W	COS12	8.93667
YMR110C	HFD1	8.935
YFR007W	YFH7	8.9075
YGR011W	YGR011W	8.9075
YGL254W	FZF1	8.865
YDR200C	VPS64	8.8625
YER045C	ACA1	8.85
YOR118W	RTC5	8.81333
YKR060W	UTP30	8.8025
YDL020C	RPN4	8.7775
YNL129W	NRK1	8.75
YDR452W	PPN1	8.72333
YPR031W	NTO1	8.71
YBR089C-A	NHP6B	8.6975
YDL061C	RPS29B	8.6675
YIL140W	AXL2	8.64667
YJR137C	MET5	8.63
YKR096W	ESL2	8.57
YMR254C	YMR254C	8.55667
YBL082C	ALG3	8.5125
YNL235C	YNL235C	8.51
YDL021W	GPM2	8.4875
YHR135C	YCK1	8.4625
YMR244C-A	COA6	8.4525
YMR068W	AVO2	8.435
YBR103W	SIF2	8.42
YCR045C	RRT12	8.3775
YPL264C	YPL264C	8.37
YMR069W	NAT4	8.3575
YOR358W	HAP5	8.35
YGR051C	YGR051C	8.3425
YFL041W	FET5	8.33
YOR166C	SWT1	8.2675
YJL052W	TDH1	8.25
YLR059C	REX2	8.235
YHL044W	YHL044W	8.2225
YLR204W	QRI5	8.15
YFR032C	RRT5	8.145
YPL022W	RAD1	8.12
YPL224C	MMT2	8.0675
YDR206W	EBS1	8.02
YMR187C	YMR187C	8.02
YBR073W	RDH54	8
YHL027W	RIM101	7.98333
YPR030W	CSR2	7.97
YCR006C	YCR006C	7.9375
YBR074W	PFF1	7.9375
YDR130C	FIN1	7.87
YML128C	MSC1	7.855
YKL117W	SBA1	7.85333
YBR162W-A	YSY6	7.81333
YPR058W	YMC1	7.795
YPL136W	YPL136W	7.75
YCR046C	IMG1	7.735
YNL082W	PMS1	7.6925
YMR193W	MRPL24	7.68667
YDR519W	FPR2	7.6675
YNR039C	ZRG17	7.66667
YPL095C	EEB1	7.6325
YPL088W	YPL088W	7.61
YLR400W	YLR400W	7.5925
YPR059C	YPR059C	7.5425
YBR203W	COS111	7.525
YIR020W-B	YDC1	7.52333
YPL087W	SNT1	7.52
YCR033W	YGL262W	7.5125
YGL262W	YHR049C-A	7.5
YHR049C-A	CPR7	7.5
YJL020C	MEI5	7.455
YJR032W	KAP123	7.4375
YPL121C	YDL124W	7.435
YER110C	BUD3	7.4175
YDL124W	LAP2	7.405
YCL012W	FUM1	7.38333
YNL045W	IRC3	7.37
YPL262W	SIW14	7.31667
YDR332W	YCR085W	7.315
YNL032W	NPY1	7.3125
YCR085W	HHT2	7.265
YGL067W	ISC1	7.25
YNL031C	PKP2	7.25
YER019W	PDL32	7.23333
YGL059W	GCN4	7.2275
YMR087W	RPS22A	7.21333
YEL009C	MRM2	7.1775
YJL190C	PAC1	7.155
YGL136C	UBX3	7.1525
YOR269W	BLM10	7.13
YDL091C	RGD1	7.125
YFL007W	TKL2	7.125
YBR260C	SEY1	7.11333
YBR117C	MFA2	7.11
YAR037W	TCD1	7.06333
YOR165W	SPL2	7.06
YNL145W	VFA1	7.0575
YHR003C	FDO1	7.03333
YHR136C	PER1	7.0125
YER128W	NPR3	7.0025
YMR144W	YCR102C	7
YCR044C	YOR366W	6.9875
YHL023C	PTH2	6.98333
YCR102C	HSV2	6.9725
YOR366W	YPR003C	6.965
YBL057C	OPY1	6.9175
YGR223C	PEX4	6.9025
YPR003C	GAS4	6.895
YBR129C	NHP10	6.875
YGR133W	LYS2	6.86667
YOL132W	MRPL25	6.8625
YDL002C	YBL083C	6.845
YBR115C	MCX1	6.835
YGR076C	YNL134C	6.8325
YBL083C	HES1	6.8325
YBR227C	YIL165C	6.82
YNL134C	SND1	6.80333
YOR237W	YJR128W	6.78
YIL165C	PHO81	6.7725
YDR186C	GAT1	6.765
YJR128W	YDR541C	6.7
YGR233C	TMC1	6.6375
YFL021W	AIM21	6.6325
YDR541C	OM14	6.6325
YOR052C	UBP7	6.63
YIR003W	BNA2	6.6275
YBR230C	STO1	6.61
YIL156W	LDB18	6.57
YJR078W	HPR1	6.5575
YMR125W	PPM2	6.5125
YLL049W	SSU1	6.5125
YDR138W	ARF1	6.46
YOL141W	HVG1	6.45667
YPL092W	DYN3	6.4475
YDL192W	NPP2	6.4375
YER039C	ARC1	6.43333
YMR299C	YMR160W	6.4075
YEL016C	JNM1	6.3825
YGL105W	DBP1	6.3725
YMR160W	GPG1	6.3625
YMR294W	SGE1	6.3525
YPL119C	YJR037W	6.33667
YGL121C	PLB3	6.32
YPR198W	HOC1	6.315
YJR037W	YJR115W	6.31333
YOL011W	PIN2	6.31333
YJR075W	TOM70	6.29
YJR115W	RQC2	6.28333
YOR104W	ACM1	6.265
YNL121C	SKY1	6.2375
YPL009C	NUT1	6.23
YPL267W	YJR056C	6.215
YMR216C	PEF1	6.21
YGL151W	RIM13	6.21
YJR056C	LDB7	6.1875
YGR058W	HTA2	6.1875
YMR154C	BYE1	6.145
YBL006C	YIL141W	6.1425
YBL003C	YMR135W-A	6.14
YKL005C	EFM4	6.12333
YIL141W	SPS18	6.12
YMR135W-A	YKL096C-B	6.11
YIL064W	ALG5	6.10667
YNL204C	MAK3	6.085
YKL096C-B	FAP1	6.0725
YPL227C	MDH2	6.05667
YPR051W	YBL029W	6.0425
YNL023C	COX18	6.02
YOL126C	YOL050C	6.01667
YBL029W	CWP2	6.01667
YGR062C	YOR309C	5.985
YOL050C	PEX31	5.985
YKL096W-A	MCP2	5.98
YOR309C	GPT2	5.96
YGR004W	YML108W	5.96
YLR253W	MET12	5.95
YKR067W	CUZ1	5.9475
YML108W	PLM2	5.895
YPL023C	HTL1	5.8925
YNL155W	SYM1	5.89
YDR501W	IPT1	5.8875
YCR020W-B	VTC5	5.8475
YLR251W	HBT1	5.83333
YDR072C	UBP14	5.83
YDR089W	RMR1	5.8025
YDL223C	VPS36	5.7825
YBR058C	HOS3	5.78
YGL250W	SBH1	5.7675
YLR417W	PMT7	5.765
YPL116W	SRC1	5.765
YER087C-B	YBL081W	5.765
YDR307W	FMP45	5.7625
YML033W	UBP2	5.75
YBL081W	PIR3	5.7375
YDL222C	ATG21	5.735
YOR124C	LAM1	5.7175
YKL163W	ULA1	5.7175
YPL100W	PPH21	5.71
YHR155W	YPL039W	5.705
YPL003W	YER188W	5.6975
YDL134C	PTH4	5.6525
YPL039W	EDS1	5.6425
YER188W	SSM4	5.6375
YOL114C	PAU24	5.63
YBR033W	SAP190	5.62667
YIL030C	MDM30	5.625
YBR301W	SAP185	5.625
YKR028W	YTP1	5.61
YLR368W	MKS1	5.585
YJL098W	SOH1	5.58
YNL237W	PEX3	5.58
YNL076W	YIL058W	5.575
YGL127C	WHI4	5.5575
YDR329C	YEL028W	5.5525
YIL058W	YND1	5.53667
YDL224C	RNH1	5.53
YEL028W	MRPL36	5.52667
YER005W	CIP1	5.525
YMR234W	CTL1	5.52333
YBR122C	KEL2	5.515
YPL014W	YDR537C	5.5125
YMR180C	ASG1	5.47667
YGR238C	PFK27	5.47
YDR537C	DAS1	5.4675
YIL130W	IRE1	5.465
YOL136C	YBR238C	5.45667
YJL149W	MIG1	5.455
YHR079C	TMN2	5.455
YBR238C	DOA1	5.445
YGL035C	SMF1	5.4325
YDR107C	PBY1	5.43
YKL213C	FPR1	5.4275
YOL122C	PRM4	5.425
YBR094W	LSB3	5.4175
YNL135C	RIM15	5.41
YPL156C	YGR210C	5.405
YFR024C-A	YEL023C	5.405
YFL033C	CAF130	5.39
YGR210C	YER097W	5.3675
YEL023C	OTU2	5.3675
YGR134W	PEX21	5.355
YER097W	MST27	5.3375
YHL013C	EMC4	5.31667
YGR239C	SLX9	5.31333
YGL051W	YIL054W	5.31333
YGL231C	AUA1	5.285
YGR081C	MRS3	5.2825
YIL054W	PAU4	5.28
YFL010W-A	HRB1	5.25
YJL133W	PFS1	5.25
YLR461W	SLX8	5.24667
YNL004W	YPR071W	5.22
YHR185C	TMA16	5.21
YER116C	YNL046W	5.20667
YPR071W	ERV14	5.205
YOR252W	UTH1	5.2
YNL046W	ALY1	5.1775
YER046W-A	EMC3	5.16667
YGL054C	YMR075C-A	5.165
YKR042W	RPL8A	5.16
YKR021W	YOL046C	5.1525
YKL207W	BMT5	5.1375
YMR075C-A	YFR012W-A	5.1175
YHL033C	SUV3	5.1175
YOL046C	FLO1	5.11333
YIL096C	YKL063C	5.1
YFR012W-A	SPS4	5.09667
YPL029W	YNL092W	5.095
YAR050W	YCK3	5.0925
YKL063C	YGL152C	5.0875
YOR313C	PCL9	5.0825
YNL092W	RCO1	5.0725
YER123W	CTF18	5.055
YGL152C	URA1	5.0425
YDL179W	CAM1	5.04
YMR075W	SPE4	5.03333
YMR078C	YEL010W	5.025
YKL216W	ALG9	4.9875
YPL048W	RPN14	4.9775
YLR146C	APE3	4.97667
YEL010W	EXO5	4.9725
YNL219C	RDL2	4.94667
YGL004C	YBR206W	4.9375
YBR286W	YDR114C	4.9375
YBR163W	URA8	4.93
YOR286W	HST4	4.9225
YBR206W	GPR1	4.9175
YDR114C	MIC60	4.915
YJR103W	SRB5	4.91333
YDR191W	YGR045C	4.905
YDL035C	ASN1	4.9025
YKR016W	LHS1	4.9
YGR104C	CMR3	4.89667
YGR045C	DSE1	4.8775
YPR145W	FRE7	4.8425
YKL073W	ARE1	4.825
YPR013C	AQY2	4.82
YER124C	KIP2	4.8175
YOL152W	YDR340W	4.805
YCR048W	DDR48	4.805
YLL052C	PHM8	4.8
YPL155C	SPO74	4.72667
YDR340W	SRT1	4.72333
YMR173W	TMA22	4.72
YER037W	MRX12	4.715
YGL170C	SPC72	4.695
YMR101C	YDL242W	4.6875
YJR014W	MDJ1	4.68667
YJR003C	PRB1	4.68
YAL047C	RDS1	4.6625
YDL242W	ARO8	4.66
YFL016C	FMP49	4.65
YEL060C	YNR025C	4.64667
YCR106W	SHE1	4.645
YGL202W	RSC2	4.635
YER038W-A	CUE1	4.62
YNR025C	PSR1	4.6075
YBL031W	YPR097W	4.5975
YLR357W	RSC1	4.5975
YMR264W	ATG42	4.5875
YLL010C	PBS2	4.5825
YPR097W	YMR103C	4.58
YGR056W	COY1	4.5625
YBR139W	NOT3	4.5575
YJL128C	YOL131W	4.555
YMR103C	SMF2	4.55
YKL179C	COX6	4.5475
YIL038C	YPL199C	4.54
YOL131W	TAX4	4.5375
YHR050W	FMP30	4.5325
YHR051W	COQ5	4.525
YPL199C	GUP2	4.515
YJL083W	YDR521W	4.51
YPL103C	FMT1	4.5025
YML110C	ISR1	4.4825
YPL189W	ATG41	4.475
YDR521W	COQ2	4.4725
YBL013W	YLR046C	4.47
YPR106W	YML099W-A	4.45667
YLL044W	TAD1	4.45
YPL250C	TGL1	4.435
YNR041C	SKM1	4.425
YLR046C	NFT1	4.4225
YML099W-A	GAL4	4.4125
YGL243W	ISW1	4.4025
YKL140W	MIN10	4.39
YOL113W	HCR1	4.375
YKR103W	SLI15	4.37
YPL248C	SPO14	4.345
YBR245C	TGS1	4.3375
YFR032C-B	SLA2	4.3
YLR192C	OMS1	4.2925
YBR156C	UBP1	4.2775
YKR031C	PDR3	4.2775
YPL157W	YNR005C	4.2775
YNL243W	SPG1	4.265
YDR316W	SEC66	4.24
YDL122W	JHD2	4.185
YBL005W	HRK1	4.1825
YNR005C	YGL235W	4.1475
YGR236C	FAR11	4.095
YBR171W	YBR241C	4.07333
YJR119C	MET28	4.0725
YOR267C	BUL2	4.035
YGL235W	SRB8	4.0175
YNL127W	PHO5	4.0125
YBR241C	UBI4	3.96333
YIR017C	RRT13	3.95
YML111W	TIR1	3.925
YCR081W	SMK1	3.92
YBR093C	PHO5	3.9025
YLL039C	UBI4	3.8625
YER066W	RRT13	3.84
YER011W	TIR1	3.83
YPR054W	SMK1	3.825
YNR022C	MRPL50	3.80333
YJL016W	TPH3	3.7975
YFR006W	YFR006W	3.75
YMR067C	UBX4	3.65
YBR276C	PPS1	3.63

## Sheet: CDC5 ts suppressors 23˚C
Systematic name	Gene Name	temperature-sensitive mutant	Mean normalized colony size (growth ratio of the corresponding mutant and plate median colony size)
YMR001C	CDC5	cdc5-1	5.395
YGR172C	YIP1	yip1-4	5.3175
YOR046C	DBP5	dbp5-2	4.9125
YML049C	RSE1	rse1-1	4.5
YDR196C	CAB5	ydr196c-1	4.0275

## Sheet: CDC5 ts suppressors 26.5˚C
Systematic name	Gene Name	temperature-sensitive mutant	Mean normalized colony size (growth ratio of the corresponding mutant and plate median colony size)
YOR046C	DBP5	dbp5-2	6.815
YOL123W	HRP1	hrp1-7	6.125
YGR172C	YIP1	yip1-4	6
YMR001C	CDC5	cdc5-1	5.76
YDR460W	TFB3	tfb3-ts	4.9625
YDL103C	QRI1	qri1-ts1	4.535
YBR055C	PRP6	prp6-ts	4.27
YGL130W	CEG1	ceg1-34	4.27
YDR196C	CAB5	ydr196c-1	4.0875
YOR257W	CDC31	cdc31-1	4.03667
YER148W	SPT15	spt15-P65S	4.0275
YKL024C	URA6	ura6-6	3.8875

## Sheet: CDC5 ts suppressors 30˚C
Systematic name	Gene Name	temperature-sensitive mutant	Mean normalized colony size (growth ratio of the corresponding mutant and plate median colony size)
YOL123W	HRP1	hrp1-7	6.89
YOR046C	DBP5	dbp5-2	6.7275
YDR460W	TFB3	tfb3-ts	6.2725
YMR001C	CDC5	cdc5-1	5.7175
YKL024C	URA6	ura6-6	5.26
YGR172C	YIP1	yip1-4	4.6875
YOR257W	CDC31	cdc31-1	3.945
